# Supplementary material for: Long-Term Evolution of Burkholderia multivorans during a Chronic Cystic Fibrosis Infection Reveals Shifting Forces of Selection
Source: mSystems. 2016 May 24;1(3):e00029-16. doi: 10.1128/mSystems.00029-16 (PMC5069766; doi:10.1128/mSystems.00029-16)
Supplement: Table S3 [file sys003162026st3.xlsx]

## Sheet: All mutations
Table S3. Mutations found in all isolates.
contig	position	Category (CDS=coding sequence, INT=intergenic)	bp upstream CDS	Gene locus (when intergenic: nucleotides upstream, if smaller than 600)	Gene name	Annotation	Homologue in B. multivorans ATCC 17616	Mutations found (if CDS)	Type of mutation (effect in protein)	Type of mutation	BM1	BM2	BM3	BM4	BM5	BM6	BM7	BM8	BM9	BM10	BM11	BM12	BM13	BM14	BM15	BM16	BM17	BM18	BM19	BM20	BM21	BM22	Number of isolates with mutation
contig000001	1785	CDS		BMD20_00015		DeoR faimly transcriptional regulator	Bmul_3428	D335V	nonsyn	SNP	T	T	T	A	T	T	T	T	T	T	T	T	T	T	T	T	T	T	T	T	T	T	1
contig000001	5893	CDS		BMD20_00035		phosphonate ABC transporter ATP-binding protein	Bmul_3424	R352G	nonsyn	SNP	G	G	G	G	G	G	G	G	G	G	G	G	G	G	G	G	G	G	G	C	G	G	1
contig000001	5894	CDS		BMD20_00035		phosphonate ABC transporter ATP-binding protein	Bmul_3424	A351A	syn	SNP	C	C	C	C	C	C	C	C	C	C	C	C	C	C	C	C	C	C	C	T	C	C	1
contig000001	34144	CDS		BMD20_00160		acylCoA dehydrogenase	Bmul_3395	E220E	syn	SNP	T	T	T	T	T	T	T	T	T	T	T	T	T	T	T	T	T	T	T	T	T	C	1
contig000001	37831	CDS		BMD20_00180		N5,N10-methylene tetrahydromethanopterin reductase	Bmul_3392	V374F	nonsyn	SNP	C	C	C	C	C	C	C	C	C	C	C	C	C	A	C	A	A	C	A	A	A	C	6
contig000001	89857	INT	222	BMD20_00395		succinylglutamate desuccinylase	Bmul_3344	-	-	SNP	G	G	G	G	G	G	G	G	G	G	G	G	G	G	G	G	G	G	G	G	G	A	1
contig000001	93116	CDS		BMD20_00405		porin Gram-negative type	Bmul_3342	Y223*	nonsyn	SNP	C	C	C	C	C	C	C	G	G	C	G	G	C	G	C	G	G	G	G	G	G	G	12
contig000001	105070	CDS		BMD20_00465		3'kinase	Bmul_3331	L154P	nonsyn	SNP	T	T	T	T	T	T	T	T	C	T	T	T	T	T	T	T	T	T	T	T	T	T	1
contig000001	132344	CDS		BMD20_00615		AsmA family protein	Bmul_3301	T775A	nonsyn	SNP	T	T	T	T	T	T	T	T	T	T	T	T	T	T	T	T	T	T	T	T	T	C	1
contig000001	169943	CDS		BMD20_00730		ureidoglycolate lyase	Bmul_3283	P90L	nonsyn	SNP	G	G	G	G	G	G	G	G	G	G	G	G	G	G	G	G	G	G	G	G	G	A	1
contig000001	172273	CDS		BMD20_00745		hypothetical protein	Bmul_3281	N103K	nonsyn	SNP	C	C	C	C	C	C	C	C	C	C	C	C	C	C	C	C	C	C	C	C	G	C	1
contig000001	175355	CDS		BMD20_00750		N-acetyltransferase	Bmul_3280	H22R	nonsyn	SNP	T	T	T	T	T	T	T	T	T	T	T	T	T	T	T	T	T	T	T	T	T	C	1
contig000001	187094	INT	146	BMD20_00805		membrane protein	Bmul_3269	-	-	SNP	G	G	G	G	G	G	G	G	G	G	G	G	G	G	G	G	G	G	G	G	G	A	1
contig000001	211732	CDS		BMD20_00930		carbon starvation protein CstA	Bmul_3245	D598G	nonsyn	SNP	T	T	T	T	T	T	T	T	T	T	T	T	T	T	T	T	T	T	T	T	T	C	1
contig000001	223686	CDS		BMD20_00985		photosystem reaction center subunit H	Bmul_3233	S131P	nonsyn	SNP	A	A	A	A	A	G	A	A	A	A	A	A	A	A	A	A	A	A	A	A	A	A	1
contig000001	243249	CDS		BMD20_01065		MFS transporter	Bmul_3217	S84L	nonsyn	SNP	G	G	G	G	G	G	G	G	G	G	G	G	G	A	G	G	G	G	G	G	G	G	1
contig000001	254492	CDS		BMD20_01115		AraG L-arabinose transporter ATP-binding protein	Bmul_3207	T504M	nonsyn	SNP	G	G	G	G	G	G	A	G	G	G	G	G	G	G	G	G	G	G	G	G	G	G	1
contig000001	257832	CDS		BMD20_01125		galactose 1-dehydrogenase	Bmul_3205	L66V	nonsyn	SNP	G	G	G	G	G	G	G	G	G	G	G	G	G	C	G	C	C	G	C	C	C	G	6
contig000001	278705	INT	267	BMD20_01200		hypothetical protein	Bmul_3190	-	-	SNP	C	C	C	C	C	G	C	C	C	C	C	C	C	C	C	C	C	C	C	C	C	C	1
contig000001	288515	CDS		BMD20_01230		RND efflux transporter	Bmul_3184	F541L	nonsyn	SNP	T	T	T	T	T	T	T	T	T	T	T	T	T	T	T	T	T	T	T	T	T	C	1
contig000001	314572	CDS		BMD20_01290		diguanylate cyclase	Bmul_3170	-L235	1 aa deletion	indel	GCA	GCA	GCA	GCA	GCA	GCA	GCA	GCA	GCA	GCA	GCA	---	GCA	GCA	GCA	GCA	GCA	GCA	GCA	GCA	GCA	GCA	1
contig000001	319252	CDS		BMD20_01310		NADPH-dependent FMN reductase	Bmul_3166	T112M	nonsyn	SNP	G	G	G	G	G	G	G	G	G	G	G	A	G	G	G	G	G	G	G	G	G	G	1
contig000001	321363	INT	442	BMD20_01320		arsenate reductase	Bmul_3164	-	-	SNP	G	G	G	G	G	T	G	G	G	G	G	G	G	G	G	G	G	G	G	G	G	G	1
contig000001	336941	CDS		BMD20_01385		LysR family transcriptional regulator	Bmul_5316	H81D	nonsyn	SNP	C	C	C	C	C	C	C	G	G	C	G	G	C	G	C	G	G	G	G	G	G	G	12
contig000001	370010	CDS		BMD20_01570		cation transporter	Bmul_5279	E211A	nonsyn	SNP	A	A	A	A	A	A	A	A	A	A	A	C	A	A	A	A	A	A	A	A	A	A	1
contig000001	440884	CDS		BMD20_01935		LuxR family transcriptional regulator	Bmul_5217	N39D	nonsyn	SNP	A	A	A	A	A	A	A	A	A	A	A	A	A	A	A	A	A	A	A	A	A	G	1
contig000001	499824	CDS		BMD20_02190		alcohol dehydrogenase	Bmul_5179	P309S	nonsyn	SNP	C	C	C	C	C	C	C	C	C	C	C	C	C	C	C	C	C	C	C	C	C	T	1
contig000001	534192	CDS		BMD20_02360		damage inducible protein DinB	Bmul_5150	-	frameshift	indel	C	C	C	C	C	C	C	C	C	C	C	C	C	C	C	C	C	C	C	C	C	-	1
contig000001	538518	CDS		BMD20_02370		2-aminoadipate aminotransferase	Bmul_5148	D287G	nonsyn	SNP	A	A	A	A	A	A	A	A	A	A	A	A	A	A	A	A	A	A	A	A	A	G	1
contig000001	570303	CDS		BMD20_02495	rpfR	diguanylate cyclase/ phosphodiesterase (BDSF receptor)	Bmul_5122	E185D	nonsyn	SNP	G	G	G	C	G	C	C	C	C	C	C	C	C	C	C	C	C	C	C	C	C	C	18
contig000001	571947	CDS		BMD20_02500	rpfF	enoyl-CoA hydratase (BDSF synthase)	Bmul_5121	-	frameshift	indel	CG	CG	CG	CG	CG	CG	CG	CG	CG	CG	CG	CG	CG	CG	CG	CG	CG	CG	CG	CG	CG	--	1
contig000001	584047	CDS		BMD20_02560		molecular chaperone DnaK	Bmul_5108	R315R	syn	SNP	C	C	C	C	C	C	C	C	A	C	C	C	C	C	C	C	C	A	C	C	C	C	2
contig000001	584859	CDS		BMD20_02560		molecular chaperone DnaK	Bmul_5108	E586G	nonsyn	SNP	A	A	A	A	A	A	A	A	A	A	A	A	A	A	A	A	A	A	A	A	A	G	1
contig000001	604441	INT	231	BMD20_02645		acetyltransferase	Bmul_5091	-	-	indel	--------	--------	--------	--------	--------	--------	--------	--------	--------	GCAAGCAG--------	--------	--------	--------	GCAAGCAGGCAAGCAG	--------	--------	--------	GCAAGCAG--------	GCAAGCAG--------	--------	--------	--------	4
contig000001	626847	CDS		BMD20_02755		major facilitator transporter	-	G167R	nonsyn	SNP	C	C	C	C	C	C	C	C	G	C	C	C	C	C	C	C	C	C	C	C	C	C	1
contig000001	656179	CDS		BMD20_02885		acetyltransferase	Bmul_5049	P205P	syn	SNP	C	C	C	C	C	C	C	C	C	C	C	C	C	C	C	C	C	C	C	C	C	T	1
contig000001	724447	CDS		BMD20_03140		chemotaxis protein	Bmul_4997	E171A	nonsyn	SNP	A	A	A	A	A	C	A	A	A	A	A	A	A	A	A	A	A	A	A	A	A	A	1
contig000001	760187	INT	73	BMD20_03305		hypothetical protein	Bmul_4965	-	-	SNP	A	A	A	A	A	A	A	A	A	A	A	A	A	G	A	A	A	A	A	G	G	A	3
contig000001	761117	CDS		BMD20_03310		LysR family transcriptional regulator	Bmul_4964	L4F	nonsyn	SNP	C	C	C	C	C	C	C	C	C	C	C	C	C	C	C	C	C	C	C	C	C	A	1
contig000001	806140	CDS		BMD20_03525		transposase	Bmul_4921	G29R	nonsyn	SNP	G	G	G	G	G	G	G	G	G	G	G	C	G	G	G	G	G	G	G	G	G	G	1
contig000001	817216	CDS		BMD20_03565	bceH	glycosyltransferase	Bmul_4913	G103R	nonsyn	SNP	G	G	G	G	G	G	C	G	G	G	G	G	G	G	G	G	G	G	G	G	G	G	1
contig000001	821824	CDS		BMD20_03580	bceJ	glycosyltransferase	Bmul_4911	G378S	nonsyn	SNP	G	G	G	G	G	G	G	G	G	G	G	G	G	G	G	G	G	G	G	G	G	A	1
contig000001	905640	CDS		BMD20_03960		chromate resistance protein ChrB	-	L63M	nonsyn	SNP	C	C	C	C	C	C	C	C	C	C	C	C	C	C	C	C	C	C	C	C	A	C	1
contig000001	908394	CDS		BMD20_03970		RND efflux transporter	Bmul_4684	A322A	syn	SNP	C	C	C	C	C	C	C	C	C	C	A	C	C	C	C	C	C	C	C	C	C	C	1
contig000001	912781	CDS		BMD20_03985		TetR transcriptional regulator	Bmul_4681	G208E	nonsyn	SNP	G	G	G	G	G	G	G	G	G	G	G	G	G	A	G	G	G	G	G	A	A	G	3
contig000001	924608	INT	106	BMD20_04040		hypothetical protein	Bmul_4670	-	-	indel	-	-	-	-	-	-	-	-	-	-	-	-	-	-	-	-	-	-	-	-	-	C	1
contig000001	938220	CDS		BMD20_04090		peptidase	Bmul_4660	-	frameshift	indel	CATTCGTACACGCCTTCGTCGCCGGACGACACGGAGAACGTCTGGCCCTGCGCGGCCGCCGTCGTGAAGAT	CATTCGTACACGCCTTCGTCGCCGGACGACACGGAGAACGTCTGGCCCTGCGCGGCCGCCGTCGTGAAGAT	CATTCGTACACGCCTTCGTCGCCGGACGACACGGAGAACGTCTGGCCCTGCGCGGCCGCCGTCGTGAAGAT	CATTCGTACACGCCTTCGTCGCCGGACGACACGGAGAACGTCTGGCCCTGCGCGGCCGCCGTCGTGAAGAT	CATTCGTACACGCCTTCGTCGCCGGACGACACGGAGAACGTCTGGCCCTGCGCGGCCGCCGTCGTGAAGAT	CATTCGTACACGCCTTCGTCGCCGGACGACACGGAGAACGTCTGGCCCTGCGCGGCCGCCGTCGTGAAGAT	CATTCGTACACGCCTTCGTCGCCGGACGACACGGAGAACGTCTGGCCCTGCGCGGCCGCCGTCGTGAAGAT	CATTCGTACACGCCTTCGTCGCCGGACGACACGGAGAACGTCTGGCCCTGCGCGGCCGCCGTCGTGAAGAT	CATTCGTACACGCCTTCGTCGCCGGACGACACGGAGAACGTCTGGCCCTGCGCGGCCGCCGTCGTGAAGAT	CATTCGTACACGCCTTCGTCGCCGGACGACACGGAGAACGTCTGGCCCTGCGCGGCCGCCGTCGTGAAGAT	CATTCGTACACGCCTTCGTCGCCGGACGACACGGAGAACGTCTGGCCCTGCGCGGCCGCCGTCGTGAAGAT	CATTCGTACACGCCTTCGTCGCCGGACGACACGGAGAACGTCTGGCCCTGCGCGGCCGCCGTCGTGAAGAT	CATTCGTACACGCCTTCGTCGCCGGACGACACGGAGAACGTCTGGCCCTGCGCGGCCGCCGTCGTGAAGAT	CATTCGTACACGCCTTCGTCGCCGGACGACACGGAGAACGTCTGGCCCTGCGCGGCCGCCGTCGTGAAGAT	CATTCGTACACGCCTTCGTCGCCGGACGACACGGAGAACGTCTGGCCCTGCGCGGCCGCCGTCGTGAAGAT	CATTCGTACACGCCTTCGTCGCCGGACGACACGGAGAACGTCTGGCCCTGCGCGGCCGCCGTCGTGAAGAT	CATTCGTACACGCCTTCGTCGCCGGACGACACGGAGAACGTCTGGCCCTGCGCGGCCGCCGTCGTGAAGAT	CATTCGTACACGCCTTCGTCGCCGGACGACACGGAGAACGTCTGGCCCTGCGCGGCCGCCGTCGTGAAGAT	CATTCGTACACGCCTTCGTCGCCGGACGACACGGAGAACGTCTGGCCCTGCGCGGCCGCCGTCGTGAAGAT	-----------------------------------------------------------------------	CATTCGTACACGCCTTCGTCGCCGGACGACACGGAGAACGTCTGGCCCTGCGCGGCCGCCGTCGTGAAGAT	CATTCGTACACGCCTTCGTCGCCGGACGACACGGAGAACGTCTGGCCCTGCGCGGCCGCCGTCGTGAAGAT	1
contig000001	940478	CDS		BMD20_04100		polyketide cyclase	Bmul_4658	S41G	nonsyn	SNP	A	A	A	A	A	A	A	A	A	A	A	A	A	A	A	A	A	A	A	A	A	G	1
contig000001	943176	CDS		BMD20_04110		acnA	Bmul_4655	A307T	nonsyn	SNP	C	C	C	C	C	C	C	C	C	C	C	C	C	C	C	C	C	C	C	C	C	T	1
contig000001	945865	CDS		BMD20_04120		signal peptide protein	Bmul_4653	V91A	nonsyn	SNP	A	A	A	A	A	A	A	A	A	A	A	A	A	A	A	A	A	A	A	A	A	G	1
contig000001	949814	INT	9	BMD20_04140		succinate dehydrogenase	Bmul_4648	-	-	SNP	G	G	G	G	T	G	G	G	G	G	G	G	G	G	G	G	G	G	G	G	G	G	1
contig000001	949878	CDS		BMD20_04140		succinate dehydrogenase	Bmul_4648	D19G	nonsyn	SNP	A	A	A	A	A	A	A	A	A	A	A	A	A	A	A	A	A	A	A	A	A	G	1
contig000001	963768	INT	55	BMD20_04215		phosphoesterase	Bmul_4632	-	-	SNP	C	C	C	C	T	C	C	C	C	C	C	C	C	C	C	C	C	C	C	C	C	C	1
contig000001	978950	CDS		BMD20_04285	accD	acetyl COA carboxylase, carboxyl transferase subunit beta	Bmul_4619	A67T	nonsyn	SNP	G	G	G	G	G	G	G	G	G	G	G	G	G	G	G	G	G	G	G	G	A	G	1
contig000001	979153	CDS		BMD20_04285	accD	acetyl COA carboxylase, carboxyl transferase subunit beta	Bmul_4619	M134I	nonsyn	SNP	G	G	G	G	G	G	G	G	G	G	G	G	G	A	G	G	G	G	G	G	G	G	1
contig000001	979362	CDS		BMD20_04285	accD	acetyl COA carboxylase, carboxyl transferase subunit beta	Bmul_4619	D204G	nonsyn	SNP	A	A	A	A	A	A	A	A	A	A	A	A	A	A	A	A	A	A	A	A	A	G	1
contig000001	979470	CDS		BMD20_04285	accD	acetyl COA carboxylase, carboxyl transferase subunit beta	Bmul_4619	T240M	nonsyn	SNP	C	C	C	T	C	T	T	T	T	T	T	T	T	T	T	T	T	T	T	T	T	T	18
contig000001	993295	CDS		BMD20_04340	bceR	glycosyltransferase	Bmul_4608	Y156C	nonsyn	SNP	A	A	A	A	G	A	A	A	A	A	A	A	A	A	A	A	A	A	A	A	A	A	1
contig000001	998778	CDS		BMD20_04355	bceU	acyltransferase	Bmul_4604	-	frameshift	indel	-	-	-	-	-	-	-	-	-	-	-	-	-	-	-	-	-	-	-	-	-	C	1
contig000001	999533	CDS		BMD20_04355	bceU	acyltransferase	Bmul_4604	L72H	nonsyn	SNP	A	T	T	A	T	A	A	A	A	A	A	A	A	A	A	A	A	A	A	A	A	A	3
contig000001	1000556	INT						-	-	indel	------	------	------	------	------	------	------	GCAGCC	------	GCAGCC	------	------	GCAGCC	------	GCAGCC	------	------	------	------	------	------	------	4
contig000001	1010263	CDS		BMD20_04405		selenocysteine synthase	Bmul_4593	D108G	nonsyn	SNP	A	A	A	A	A	A	A	A	A	A	A	A	A	A	A	A	A	A	A	A	A	G	1
contig000001	1010698	CDS		BMD20_04405		selenocysteine synthase	Bmul_4593	-	frameshift	indel	CG	CG	CG	CG	CG	CG	CG	CG	CG	CG	CG	CG	CG	CG	CG	CG	CG	CG	CG	CG	CG	--	1
contig000001	1025825	CDS		BMD20_04460		transcriptional regulator	-	L160P	nonsyn	SNP	A	A	A	A	A	A	A	A	A	A	A	A	A	A	A	A	A	A	A	A	A	G	1
contig000001	1069790	CDS		BMD20_04630		hypothetical protein	-	T593A	nonsyn	SNP	A	A	A	A	A	A	A	A	A	A	A	A	A	A	A	A	A	A	A	A	A	G	1
contig000001	1088501	INT	68	BMD20_04715		MFS transporter	Bmul_4586	-	-	SNP	A	A	A	A	A	A	A	A	A	A	A	A	A	A	A	A	A	A	A	A	A	G	1
contig000001	1100965	CDS		BMD20_04770		peptide ABC transporter substrate-binding protein	Bmul_4568	T76K	nonsyn	SNP	C	C	C	C	C	C	C	C	C	C	C	C	C	C	C	C	C	C	C	C	C	A	1
contig000001	1138718	CDS		BMD20_04935		diguanylate cyclase	Bmul_4536	S680S	syn	SNP	G	G	G	G	G	G	G	G	A	G	G	G	G	G	G	G	G	A	G	G	G	G	2
contig000001	1139322	CDS		BMD20_04940		-	Bmul_4535	D221E	nonsyn	SNP	G	G	G	G	G	G	G	G	G	G	G	G	G	G	G	G	G	G	G	G	T	G	1
contig000001	1151442	CDS		BMD20_04995		GABA permease	Bmul_4525	P209S	nonsyn	SNP	C	C	C	C	C	T	C	C	C	C	C	C	C	C	C	C	C	C	C	C	C	C	1
contig000001	1160429	CDS		BMD20_05025		cobaltochelatase	Bmul_4520	-	frameshift	indel	C	C	C	C	C	C	C	C	C	C	C	C	C	C	C	C	-	C	C	C	C	C	1
contig000001	1175775	CDS		BMD20_05095		enoyl CoA hydratase	Bmul_4505	H85R	nonsyn	SNP	A	A	A	A	A	A	A	A	A	A	A	A	A	A	A	A	A	A	A	A	A	G	1
contig000002	4890	CDS		BMD20_05175		amino acid ABC transporter substrate-binding protein	Bmul_4492	Q152H	nonsyn	SNP	C	C	C	C	C	G	C	G	G	C	G	G	C	G	C	G	G	G	G	G	G	G	13
contig000002	19204	CDS		BMD20_05230		hypothetical protein	Bmul_4481	A31T	nonsyn	SNP	C	C	C	C	C	C	C	C	C	C	C	C	C	C	C	C	C	C	C	T	C	C	1
contig000002	23657	CDS		BMD20_05245		fimbrial protein	Bmul_4479	A515A	syn	SNP	A	A	A	A	A	A	A	A	A	A	A	A	A	A	G	A	A	A	A	A	A	A	1
contig000002	29337	CDS		BMD20_05275		2-aminoethylphosphonate aminotransferase	Bmul_4473	L328P	nonsyn	SNP	A	A	A	A	A	A	A	A	A	A	A	A	A	A	A	A	A	A	A	A	A	G	1
contig000002	35160	CDS		BMD20_05300		2OG-Fe(II) oxygenase	Bmul_4468	P215L	nonsyn	SNP	G	G	G	G	G	G	G	G	G	G	G	A	G	G	G	G	G	G	G	G	G	G	1
contig000002	49686	INT	154	BMD20_05365		dihydroxy-acid dehydratase	Bmul_4452	-	-	SNP	T	T	T	T	T	T	T	T	T	T	T	T	T	T	T	T	T	T	T	T	T	C	1
contig000003	8420	CDS		BMD20_05445		transcriptional regulator/2-aminoadipate aminotransferase	Bmul_4436	A362A	syn	SNP	C	C	C	T	C	T	T	T	T	T	T	T	T	T	T	T	T	T	T	T	T	T	18
contig000003	10611	INT	29	BMD20_05455		cytochrome B6	Bmul_4434	-	-	SNP	G	G	G	G	G	C	G	C	C	G	C	C	G	C	G	C	C	C	C	C	C	C	13
contig000003	39174	CDS		BMD20_05560		hypothetical protein	Bmul_4412	T9A	nonsyn	SNP	T	T	T	T	T	T	T	T	T	T	T	T	T	T	T	T	T	T	C	T	T	T	1
contig000003	72696	CDS		BMD20_05700		alpha/beta hydrolase	Bmul_4405	T192A	nonsyn	SNP	A	A	A	A	A	A	A	A	A	A	A	A	A	A	A	A	A	A	A	A	A	G	1
contig000003	73785	CDS		BMD20_05700		alpha/beta hydrolase	Bmul_4405	D555N	nonsyn	SNP	G	G	G	G	G	G	G	G	G	G	G	G	G	G	G	G	G	G	G	G	G	A	1
contig000003	84452	CDS		BMD20_05740		Fis family transcriptional regulator	Bmul_4396	R257L	nonsyn	SNP	G	G	G	G	G	G	G	G	G	T	G	G	T	G	T	G	G	G	G	G	G	G	3
contig000003	86604	CDS		BMD20_05745		beta manosidase	Bmul_4394	F722L	nonsyn	SNP	A	A	A	A	A	A	A	A	A	A	A	A	A	A	A	A	A	A	A	A	A	G	1
contig000003	111298	CDS		BMD20_05835		epimerase	Bmul_4376	E320A	nonsyn	SNP	A	A	A	A	A	A	A	C	A	A	A	A	A	A	A	A	A	A	A	A	A	A	1
contig000003	155798	INT	49	BMD20_06055		Lysine transporter LysE	Bmul_4317	-	-	indel	GC	GC	GC	GC	GC	GC	GC	GC	GC	GC	GC	GC	GC	GC	GC	GC	GC	GC	GC	GC	GC	--	1
contig000003	156322	CDS		BMD20_06060		signal transduction histidine kinase	Bmul_4316	D328Y	nonsyn	SNP	C	C	C	C	C	C	C	A	A	C	A	A	C	A	C	A	A	A	A	A	A	A	12
contig000003	157312	CDS		BMD20_06065		two component heavy metal response transcriptional regulator	Bmul_4315	E229D	nonsyn	SNP	C	C	C	A	C	A	A	A	A	A	A	A	A	A	A	A	A	A	A	A	A	A	18
contig000003	164453	CDS		BMD20_06085		Crp/Fnr family transcriptional regulator	Bmul_4311	F126L	nonsyn	SNP	A	A	A	A	A	A	A	A	A	A	A	A	A	A	A	A	A	A	A	A	A	G	1
contig000003	172351	CDS		BMD20_06115		IclR family transcriptional regulator	Bmul_4304	G161S	nonsyn	SNP	C	C	C	C	C	C	C	C	C	C	T	C	C	C	C	C	C	C	C	C	C	C	1
contig000003	179610	CDS		BMD20_06150		MarR transcriptional regulator	Bmul_4297	-	3 aa insertion	indel	---------	---------	---------	---------	---------	---------	---------	CGCCCGACG	---------	---------	---------	CGCCCGACG	---------	---------	---------	---------	---------	---------	---------	---------	---------	---------	2
contig000003	216558	CDS		BMD20_06320		aromatic amino acid transporter	Bmul_4269	Q64*	nonsyn	SNP	C	C	C	C	C	C	C	C	C	C	C	C	C	C	C	C	C	C	C	C	C	T	1
contig000003	222351	CDS	80	BMD20_06350		ornithine cyclodeaminase	Bmul_4263	-	frameshift	indel	C	C	C	C	C	-	C	-	-	C	-	-	C	-	C	-	-	-	-	-	-	-	13
contig000003	231485	CDS		BMD20_06390		histidine kinase	Bmul_4255	Y269H	nonsyn	SNP	A	A	A	A	A	A	A	A	A	A	A	A	A	A	A	A	A	A	A	A	A	G	1
contig000003	268105	CDS		BMD20_06560		(2Fe-2S)-binding protein	Bmul_4218	Q146*	nonsyn	SNP	C	C	C	C	C	C	C	C	C	C	C	C	C	C	C	C	C	C	C	C	C	T	1
contig000003	289250	CDS		BMD20_06640		cytochrome Cbb3	Bmul_4201	-	frameshift	indel	GGAACTTCAGC	GGAACTTCAGC	GGAACTTCAGC	GGAACTTCAGC	GGAACTTCAGC	GGAACTTCAGC	GGAACTTCAGC	GGAACTTCAGC	GGAACTTCAGC	GGAACTTCAGC	GGAACTTCAGC	GGAACTTCAGC	GGAACTTCAGC	GGAACTTCAGC	GGAACTTCAGC	GGAACTTCAGC	GGAACTTCAGC	GGAACTTCAGC	GGAACTTCAGC	-----------	GGAACTTCAGC	GGAACTTCAGC	1
contig000003	293938	CDS		BMD20_06655		diguanylate cyclase	Bmul_4198	R84C	nonsyn	SNP	C	C	C	C	C	C	C	C	C	C	C	C	C	C	C	C	C	C	C	C	C	T	1
contig000003	338084	CDS		BMD20_06855		serine/threonine protein phosphatase	Bmul_4161	H117	1 aa insertion	indel	---	---	---	---	---	---	---	---	---	---	---	---	---	---	---	---	---	---	---	CAC	---	---	1
contig000003	347812	CDS		BMD20_06895		GntR family transcriptional regulator	Bmul_4152	A72T	nonsyn	SNP	G	G	G	G	G	G	G	G	G	G	G	G	G	G	G	G	G	G	G	G	G	A	1
contig000003	348256	CDS		BMD20_06895		GntR family transcriptional regulator	Bmul_4152	A220T	nonsyn	SNP	G	G	G	G	G	G	G	G	G	G	G	G	G	G	G	G	G	G	G	G	G	A	1
contig000003	350283	CDS		BMD20_06900		virulence factor family protein	Bmul_4150	N50T	nonsyn	SNP	T	T	T	T	T	T	T	T	T	T	T	T	T	T	T	T	T	T	T	T	T	G	1
contig000003	389583	CDS		BMD20_07055		ionic transporter y4hA	Bmul_4124	A121G	nonsyn	SNP	C	C	C	C	C	C	G	C	C	C	C	C	C	C	C	C	C	C	C	C	C	C	1
contig000003	406135	CDS		BMD20_07125		membrane protein	Bmul_4115	T4149T	syn	SNP	G	G	G	G	G	G	G	G	G	G	G	G	G	G	G	G	G	G	G	A	G	G	1
contig000003	424253	CDS		BMD20_07145		hypothetical protein	Bmul_4111	Q694R	nonsyn	SNP	T	T	T	T	T	T	T	T	T	T	T	T	T	T	T	T	T	T	T	T	T	C	1
contig000003	425601	CDS		BMD20_07145		hypothetical protein	Bmul_4111	S245G	nonsyn	SNP	T	T	T	T	T	T	T	T	T	T	T	T	T	T	T	T	T	T	T	T	T	C	1
contig000003	426224	CDS		BMD20_07145		hypothetical protein	Bmul_4111	A37G	nonsyn	SNP	G	G	G	G	G	G	G	G	G	G	G	G	G	G	G	G	G	G	G	C	G	G	1
contig000003	430512	CDS		BMD20_07155		transglutaminase	Bmul_4109	E164G	nonsyn	SNP	T	T	T	T	T	T	T	T	T	C	T	T	T	T	T	T	T	T	T	T	T	T	1
contig000003	443025	CDS		BMD20_07215		twin-arginine translocation pathway signal	Bmul_4093	A168V	nonsyn	SNP	G	G	G	G	G	G	G	G	G	G	G	G	G	G	G	G	G	G	G	G	G	A	1
contig000003	499563	CDS		BMD20_07450		membrane protein	Bmul_4042	R72W	nonsyn	SNP	G	G	G	G	G	G	G	G	G	G	G	G	A	G	G	G	G	G	G	G	G	G	1
contig000003	535226	INT	14	BMD20_07605		urea transporter	Bmul_4014	-	-	SNP	G	G	G	G	G	G	G	G	G	G	G	G	G	G	G	G	G	G	G	G	G	A	1
contig000003	556550	CDS		BMD20_07695		pyridine nucleotide-disulfide oxidoreductase	Bmul_3994	R136R	syn	SNP	G	G	G	G	G	G	G	G	A	G	G	G	G	G	G	G	G	G	G	G	G	G	1
contig000003	592243	INT	63	BMD20_07875		hypothetical protein	Bmul_3958	-	-	SNP	G	G	G	G	G	A	G	A	A	G	A	A	G	A	G	A	A	A	A	A	A	A	13
contig000003	598052	CDS		BMD20_07910		AraC family transcriptional regulator	Bmul_3951	F248C	nonsyn	SNP	A	A	A	A	A	A	A	A	A	C	A	A	C	A	C	A	A	A	A	A	A	A	3
contig000003	628370	INT						-	-	indel	------	TCGGCT	TCGGCT	------	------	------	------	------	------	------	------	------	------	------	------	------	------	------	------	------	------	------	2
contig000003	631284	CDS		BMD20_08055		type VI secretion protein VasK	Bmul_3922	-	frameshift	indel	T	T	T	T	T	T	T	T	T	T	T	T	T	T	T	T	T	T	T	T	T	-	1
contig000003	684744	CDS		BMD20_08260		membrane protein	Bmul_3811	C73C	syn	SNP	G	G	G	G	G	G	G	G	G	G	G	G	G	G	G	G	G	G	G	A	G	G	1
contig000003	694430	INT	123	BMD20_08315		membrane protein	Bmul_3801	-	-	indel	CCTCCGCATCG	CCTCCGCATCG	CCTCCGCATCG	CCTCCGCATCG	CCTCCGCATCG	CCTCCGCATCG	CCTCCGCATCG	CCTCCGCATCG	CCTCCGCATCG	CCTCCGCATCG	CCTCCGCATCG	CCTCCGCATCG	CCTCCGCATCG	CCTCCGCATCG	CCTCCGCATCG	CCTCCGCATCG	CCTCCGCATCG	CCTCCGCATCG	CCTCCGCATCG	CCTCCGCATCG	-----------	CCTCCGCATCG	1
contig000003	695816	CDS		BMD20_08320		permease	Bmul_3800	L37P	nonsyn	SNP	T	T	T	T	T	T	T	T	T	T	T	C	T	T	T	T	T	T	T	T	T	T	1
contig000003	762551	CDS		BMD20_08570		type III secretion protein	Bmul_3748	T142A	nonsyn	SNP	T	T	T	T	T	T	T	T	T	T	T	T	T	T	T	T	T	T	T	T	T	C	1
contig000003	771018	CDS		BMD20_08615	bcscC	type III secretion system protein	Bmul_3739	203WAS	3 aa deletion	indel	GGACGCCCA	GGACGCCCA	GGACGCCCA	GGACGCCCA	GGACGCCCA	GGACGCCCA	GGACGCCCA	---------	---------	GGACGCCCA	---------	---------	GGACGCCCA	---------	GGACGCCCA	---------	---------	---------	---------	---------	---------	---------	12
contig000003	785696	CDS		BMD20_08670		hydrolase	Bmul_3729	-	frameshift	indel	--------------	--------------	--------------	--------------	--------------	--------------	--------------	--------------	--------------	--------------	--------------	--------------	--------------	--------------	--------------	--------------	--------------	GCGTGTGATCGCTT	--------------	--------------	--------------	--------------	1
contig000003	802681	CDS		BMD20_08755		LysR transcriptional regulator	-	A24E	nonsyn	SNP	C	C	C	A	C	A	A	A	A	A	A	A	A	A	A	A	A	A	A	A	A	A	18
contig000003	824945	CDS		BMD20_08840		calcium-binding protein	Bmul_3709	T1692A	nonsyn	SNP	T	T	T	T	T	T	T	T	T	T	T	T	T	T	T	T	T	T	T	T	T	C	1
contig000003	833659	CDS		BMD20_08860		dehydrogenase	Bmul_3704	A293A	syn	SNP	G	G	G	G	G	G	G	G	G	G	G	G	G	G	G	G	G	G	G	G	G	A	1
contig000003	845079	INT	261	BMD20_08905		hypothetical protein	Bmul_3695	-	-	SNP	A	A	A	A	A	A	A	A	A	A	A	A	A	A	A	A	A	A	A	A	A	G	1
contig000003	849170	CDS		BMD20_08930		histidine kinase	Bmul_3691	L312L	syn	SNP	C	C	C	C	C	C	C	C	C	C	C	C	C	C	C	C	C	C	C	C	C	T	1
contig000003	857681	CDS		BMD20_08960		patatin	Bmul_3684	G342D	nonsyn	SNP	G	G	G	G	G	G	G	G	G	G	G	G	G	G	G	G	G	G	G	A	G	G	1
contig000003	858388	CDS		BMD20_08960		patatin	Bmul_3684	G578S	nonsyn	SNP	G	G	G	G	G	G	G	G	G	G	G	G	G	G	G	G	G	G	G	G	G	A	1
contig000003	880050	CDS		BMD20_09060		enoyl CoA hydratase	Bmul_3660	N57K	nonsyn	SNP	G	G	G	G	G	T	G	G	G	G	G	G	G	G	G	G	G	G	G	G	G	G	1
contig000003	912934	CDS		BMD20_09225		hypothetical protein	Bmul_3629	-	frameshift	indel	-	-	-	-	-	-	-	-	-	-	-	-	-	-	-	-	-	-	-	-	-	C	1
contig000003	914978	CDS		BMD20_09235		livF	Bmul_3627	F187F	syn	SNP	G	G	G	G	G	G	G	G	G	G	G	G	G	G	G	G	A	G	A	G	G	G	2
contig000003	935058	CDS		BMD20_09320		decarboxylase UbiD	Bmul_3609	M427L	nonsyn	SNP	A	A	A	A	A	A	A	A	A	A	A	A	A	A	T	A	A	A	A	A	A	A	1
contig000003	950398	CDS		BMD20_09390		oxidoreductase	bmul_3595	-	frameshift	indel	GC	GC	GC	GC	GC	GC	GC	GC	GC	GC	GC	GC	GC	GC	GC	GC	GC	GC	GC	GC	GC	--	1
contig000003	956534	CDS		BMD20_09425		glycine/betaine ABC transporter substrate-binding protein	Bmul_3588	H141R	nonsyn	SNP	T	T	T	T	T	T	T	T	T	T	T	T	T	T	T	T	T	T	T	T	T	C	1
contig000003	958660	CDS		BMD20_09435		aldehyde dehydrogenase	Bmul_3586	M498V	nonsyn	SNP	T	T	T	T	T	T	T	T	T	T	C	T	T	T	T	T	T	T	T	T	T	T	1
contig000003	966024	CDS		BMD20_09475		AraC family transcriptional regulator	Bmul_3578	V188V	syn	SNP	C	C	C	C	C	C	C	C	C	C	C	C	C	C	C	C	C	C	C	C	C	T	1
contig000003	972710	CDS		BMD20_09505		porin	Bmul_3572	Y331C	nonsyn	SNP	T	T	T	T	T	T	T	T	T	T	T	T	T	T	T	T	T	T	T	T	T	C	1
contig000003	977959	CDS		BMD20_09530		formyltetrahydrofolate deformylase	Bmul_3565	S48N	nonsyn	SNP	G	G	G	G	G	G	G	G	G	G	G	G	G	G	G	G	G	G	G	G	G	A	1
contig000003	980389	INT	322	BMD20_09535		ADP-ribosylglycohydrolase	-	-	-	SNP	C	C	C	C	C	C	C	C	C	C	C	G	C	C	C	C	C	C	C	C	C	C	1
contig000003	985621	CDS		BMD20_09555		(Fe-S) binding protein	Bmul_3553	S65G	nonsyn	SNP	T	T	T	T	T	T	T	T	T	T	T	T	T	T	T	T	T	T	T	T	T	C	1
contig000003	1020463	CDS		BMD20_09700		adhesin	-	V631V	syn	SNP	G	G	G	G	G	G	G	G	G	G	G	G	G	G	G	G	G	G	G	C	G	G	1
contig000003	1030799	CDS		BMD20_09730		amino acid adenylation protein	Bmul_3516	S624P	nonsyn	SNP	T	T	T	T	T	T	T	T	T	T	T	T	T	T	T	T	T	T	T	T	T	C	1
contig000003	1064560	CDS		BMD20_09890		membrane protein	Bmul_3483	V298A	nonsyn	SNP	T	T	T	T	T	T	T	T	T	T	T	T	T	T	T	T	T	T	T	T	T	C	1
contig000004	16027	CDS		BMD20_09995		3-methylcrotonyl-CoA carboxylase	Bmul_3469	E187E	syn	SNP	T	T	T	T	T	T	T	T	T	T	T	T	T	T	T	T	T	T	T	T	T	C	1
contig000004	31207	CDS		BMD20_10060		DNA-binding protein	Bmul_3456	I228M	nonsyn	SNP	C	C	C	G	C	G	G	G	G	G	G	G	G	G	G	G	G	G	G	G	G	G	18
contig000005	300	INT	208	BMD20_10210		MerR family transcriptional regulator	Bmul_1060	-	-	SNP	G	G	G	G	G	G	G	G	G	A	G	G	A	G	A	G	G	G	G	G	G	G	3
contig000005	301	INT	207	BMD20_10210		MerR family transcriptional regulator	Bmul_1060	-	-	SNP	A	A	A	A	A	A	A	A	A	G	A	A	G	A	G	A	A	A	A	A	A	A	3
contig000005	312	INT	196	BMD20_10210		MerR family transcriptional regulator	Bmul_1060	-	-	indel	-	-	-	-	-	-	-	-	-	A	-	-	A	-	A	-	-	-	-	-	-	-	3
contig000005	53617	INT	96	BMD20_10460		adenylylsulfate kinase	Bmul_1109	-	-	SNP	A	A	A	A	A	A	A	A	A	A	A	A	A	A	A	A	A	A	A	A	A	G	1
contig000005	53845	INT	7	BMD20_10465		tRNA-Val	-	-	-	SNP	G	G	G	G	G	G	G	G	G	G	G	G	G	G	G	G	G	A	G	G	G	G	1
contig000005	76305	CDS		BMD20_10545		peptidase	Bmul_1125	Y472C	nonsyn	SNP	A	A	A	A	A	A	A	A	A	A	A	A	A	A	A	A	A	A	A	A	A	G	1
contig000005	78567	CDS		BMD20_10560		aspartate racemase	Bmul_1127	A92G	nonsyn	SNP	G	G	G	G	G	G	G	G	C	G	G	G	G	G	G	G	G	G	G	G	G	G	1
contig000005	83171	CDS		BMD20_10575		methenyltetrahydrofolate cyclohydrolase	Bmul_1130	D88N	nonsyn	SNP	C	C	C	T	C	C	T	C	C	C	C	C	C	C	C	C	C	C	C	C	C	C	2
contig000005	85028	CDS		BMD20_10585	fixL	two-component regulatory system, sensor histidine kinase	Bmul_1132	E599Q	nonsyn	SNP	C	C	C	C	G	C	C	C	C	C	C	C	C	C	C	C	C	C	C	C	C	C	1
contig000005	85625	CDS		BMD20_10585	fixL	two-component regulatory system, sensor histidine kinase	Bmul_1132	R400G	nonsyn	SNP	G	G	G	G	G	C	G	G	G	G	G	G	G	G	G	G	G	G	G	G	G	G	1
contig000005	85765	CDS		BMD20_10585	fixL	two-component regulatory system, sensor histidine kinase	Bmul_1132	T353M	nonsyn	SNP	G	G	G	G	G	G	G	A	A	G	A	A	G	A	G	A	A	A	A	A	A	A	12
contig000005	97128	INT	53	BMD20_10620		Fe-S oxidoreductase	Bmul_1139	-	-	SNP	G	G	G	G	G	G	G	G	G	G	G	G	G	G	G	T	A	G	A	G	T	G	4
contig000005	97148	INT	33	BMD20_10620		Fe-S oxidoreductase	Bmul_1139	-	-	SNP	G	G	G	G	G	G	G	G	G	G	G	G	G	G	G	G	G	T	G	T	G	G	2
contig000005	111489	CDS		BMD20_10700		Single-stranded-DNA-specific exonuclease recJ	Bmul_1154	Y196H	nonsyn	SNP	A	A	A	A	A	A	A	A	A	A	A	G	A	A	A	A	A	A	A	A	A	A	1
contig000005	112441	CDS		BMD20_10705		regulator	Bmul_1155	V239A	nonsyn	SNP	A	A	A	A	A	A	A	A	A	A	A	A	A	A	A	A	A	A	A	A	A	G	1
contig000005	122207	CDS		BMD20_10740		2-dehydro-3-deoxyphosphooctonate aldolase	Bmul_1161	L256L	syn	SNP	C	C	C	C	C	C	C	C	C	C	C	C	C	C	C	C	C	C	C	C	C	T	1
contig000005	134173	CDS		BMD20_10810		lipoprotein	Bmul_1180	Q211R	nonsyn	SNP	A	A	A	A	A	A	G	A	A	A	A	A	A	A	A	A	A	A	A	A	A	A	1
contig000005	139919	CDS		BMD20_10840	mutS	DNA mismatch repair protein MutS	Bmul_1186	G616G	syn	SNP	G	G	G	G	G	G	G	G	G	G	G	G	G	G	G	G	G	A	G	G	G	G	1
contig000005	155140	CDS		BMD20_10910	accA	acetyl-CoA carboxylase subunit alpha	Bmul_1205	V60L	nonsyn	SNP	G	G	G	G	G	G	G	G	C	G	G	G	G	G	G	G	G	G	G	G	G	G	1
contig000005	155320	CDS		BMD20_10910	accA	acetyl-CoA carboxylase subunit alpha	Bmul_1205	D120N	nonsyn	SNP	G	G	G	G	G	G	G	G	G	G	G	G	G	G	G	G	G	G	G	A	G	G	1
contig000005	155485	CDS		BMD20_10910	accA	acetyl-CoA carboxylase subunit alpha	Bmul_1205	S175P	nonsyn	SNP	T	T	T	T	T	T	T	T	T	T	T	T	T	T	T	T	C	T	C	T	T	T	2
contig000005	155693	CDS		BMD20_10910	accA	acetyl-CoA carboxylase subunit alpha	Bmul_1205	A244V	nonsyn	SNP	C	C	C	C	C	C	C	C	C	T	C	C	T	C	T	C	C	C	C	C	C	C	3
contig000005	172348	CDS		BMD20_10980		peptidase	Bmul_1218	G71V	nonsyn	SNP	G	G	G	G	G	G	G	G	G	G	G	G	G	G	G	G	G	G	G	G	T	G	1
contig000005	300340	CDS		BMD20_11575		LysR family transcriptional regulator	Bmul_1314	-	frameshift	indel	TC	TC	TC	TC	TC	TC	TC	TC	TC	TC	TC	TC	TC	TC	TC	TC	TC	--	TC	TC	TC	TC	1
contig000005	303595	CDS		BMD20_11600		tetratricopeptide TPR 2 repeat protein	Bmul_1319	G390D	nonsyn	SNP	C	C	C	C	C	C	C	C	C	C	C	T	C	C	C	C	C	C	C	C	C	C	1
contig000005	316146	CDS		BMD20_11630		transcription-repair coupling factor	Bmul_1327	V47A	nonsyn	SNP	A	A	A	A	A	A	A	A	A	A	A	A	A	A	A	A	A	A	A	A	A	G	1
contig000005	320725	CDS		BMD20_11660		OmpR-like response regulator	Bmul_1333	P163M	nonsyn	SNP	G	G	G	G	G	G	G	G	G	G	G	G	G	G	G	G	G	G	G	A	G	G	1
contig000005	320726	CDS		BMD20_11660		OmpR-like response regulator	Bmul_1333	P163M	nonsyn	SNP	G	G	G	G	G	G	G	G	G	G	G	G	G	G	G	G	G	G	G	T	G	G	1
contig000005	321228	INT	16	BMD20_11660		OmpR-like response regulator	Bmul_1333	-	-	SNP	G	G	G	A	G	A	A	A	A	A	A	A	A	A	A	A	A	A	A	A	A	A	18
contig000005	328148	CDS		BMD20_11700		MFS transporter	Bmul_1342	Y146*	nonsyn	SNP	G	G	G	G	G	G	G	G	G	G	G	G	G	G	G	G	G	G	G	G	T	G	1
contig000005	332189	INT						-	-	indel	GC	GC	GC	GC	GC	GC	GC	GC	GC	GC	GC	GC	GC	GC	GC	GC	GC	--	GC	GC	GC	--	2
contig000005	355129	INT	616	BMD20_11805		homogentisate 1,2-dioxygenase	-	-	-	SNP	G	G	G	G	G	G	A	G	G	G	G	-	G	G	G	G	G	G	G	G	-	G	1
contig000005	369182	CDS		BMD20_11860		acetate permease	-	V459V	syn	SNP	A	A	A	A	A	A	A	A	A	A	A	-	A	A	A	A	A	A	A	A	-	G	1
contig000005	369339	CDS		BMD20_11860		acetate permease	-	-	frameshift	indel	-	-	-	-	-	-	-	-	-	-	-	-	-	-	-	-	-	-	-	-	-	G	1
contig000005	385337	INT	5	BMD20_11945		3-phenylpropionate dioxygenase	-	-	-	SNP	C	C	C	G	C	G	G	G	G	G	G	-	G	G	G	G	G	G	G	G	-	G	16
contig000005	387389	CDS		BMD20_11950		ABC transporter substrate-binding protein	-	Y129C	nonsyn	SNP	A	A	A	A	A	A	A	A	A	A	A	-	A	A	A	A	A	A	A	A	-	G	1
contig000005	388195	CDS		BMD20_11950		ABC transporter substrate-binding protein	-	P398S	nonsyn	SNP	C	C	C	C	C	C	C	C	C	C	C	-	C	C	C	C	C	C	C	C	-	T	1
contig000005	397005	INT	534	BMD20_11990		hypothetical protein	-	-	-	indel	-	-	-	-	-	-	-	-	-	-	-	-	-	-	-	-	-	-	-	-	-	G	1
contig000005	411010	CDS		BMD20_12040		hypothetical protein	-	-	frameshift	indel	--	--	--	--	--	--	--	--	--	--	--	-	--	--	--	--	--	--	--	--	-	GG	1
contig000005	411311	CDS		BMD20_12045		tripartite tricarboxylate transporter family protein TctB	-	P51S	nonsyn	SNP	C	C	C	C	C	C	C	C	C	C	C	-	C	C	C	C	C	C	C	C	-	T	1
contig000005	432060	CDS		BMD20_12120		fatty acid desaturase	-	G232D	nonsyn	SNP	C	C	C	C	C	C	C	C	C	C	C	-	C	C	C	C	C	C	C	C	-	T	1
contig000005	432775	INT	21	BMD20_12120		fatty acid desaturase	-	-	-	SNP	A	A	A	A	A	A	A	A	A	A	A	-	A	A	A	A	A	A	A	A	-	G	1
contig000005	439109	CDS		BMD20_12150		hypothetical protein	-	-	frameshift	indel	-	-	-	-	-	-	-	-	-	-	-	-	-	-	-	-	-	-	-	-	-	G	1
contig000005	455771	CDS		BMD20_12235		hypothetical protein	-	-	frameshift	indel	GTTCCCCGGT	GTTCCCCGGT	GTTCCCCGGT	GTTCCCCGGT	GTTCCCCGGT	GTTCCCCGGT	GTTCCCCGGT	GTTCCCCGGT	----------	GTTCCCCGGT	GTTCCCCGGT	-	GTTCCCCGGT	GTTCCCCGGT	GTTCCCCGGT	GTTCCCCGGT	GTTCCCCGGT	GTTCCCCGGT	GTTCCCCGGT	GTTCCCCGGT	-	GTTCCCCGGT	1
contig000005	457156	CDS		BMD20_12245		hypothetical protein	-	W144R	nonsyn	SNP	A	A	A	A	A	A	A	A	A	A	A	-	A	A	A	A	A	A	A	A	-	G	1
contig000005	471672	CDS		BMD20_12330		conjugal transfer protein TraC	-	D679G	nonsyn	SNP	T	T	T	T	T	T	T	T	T	T	T	-	T	T	T	T	T	T	T	T	-	C	1
contig000005	475637	CDS		BMD20_12350		lytic transglycosylase catalytic subunit	-	-	frameshift	indel	G	G	G	G	G	G	G	G	G	G	G	-	G	G	G	G	G	-	G	G	-	G	1
contig000005	484573	INT	191	BMD20_12380		nuclear protein SET	-	-	-	SNP	A	A	A	A	A	A	A	A	A	A	A	-	A	A	A	A	A	A	A	A	-	G	1
contig000005	521310	CDS		BMD20_12525		nuclease PIN	-	-	frameshift	indel	-	-	-	-	-	-	-	-	-	-	-	-	-	-	-	-	-	-	-	-	-	G	1
contig000005	523945	CDS		BMD20_12540		hypothetical protein	-	G47D	nonsyn	SNP	C	C	C	C	C	C	C	C	C	C	C	-	C	C	C	C	C	C	C	C	-	T	1
contig000005	528618	CDS		BMD20_12570		hypothetical protein	-	I327N	nonsyn	SNP	A	A	A	A	A	A	A	A	A	A	A	-	A	A	A	A	A	A	A	A	-	T	1
contig000005	535579	CDS		BMD20_12600		hypothetical protein	-	V264A	nonsyn	SNP	A	A	A	A	A	A	A	A	A	A	A	-	A	A	A	A	A	A	A	G	-	A	1
contig000005	540333	CDS		BMD20_12620		major facilitator transporter	Bmul_1353	S274L	nonsyn	SNP	C	C	C	C	C	C	C	C	C	C	C	C	C	C	C	C	C	C	C	C	C	T	1
contig000005	542003	CDS		BMD20_12625		peptidyl-prolyl cis-trans isomerase	Bmul_1354	Q299R	nonsyn	SNP	A	A	A	A	A	A	A	A	A	A	A	A	A	A	A	A	A	A	A	A	A	G	1
contig000005	572316	CDS		BMD20_12745		NRDE family protein	Bmul_1378	V243A	nonsyn	SNP	A	A	A	A	A	A	A	A	A	A	A	A	A	A	A	A	A	A	A	A	A	G	1
contig000005	582136	CDS		BMD20_12795		glycosyltransferase	Bmul_1388	H115R	nonsyn	SNP	A	A	A	A	A	A	A	A	A	A	A	A	A	A	A	A	A	A	A	A	A	G	1
contig000005	616862	CDS		BMD20_12965		molybdenum cofactor biosynthesis protein MoaD	Bmul_1422	A46P	nonsyn	SNP	G	G	G	G	G	G	G	G	C	G	G	G	G	G	G	G	G	G	G	G	G	G	1
contig000005	619727	CDS		BMD20_12985		protein disaggregation chaperone	Bmul_1426	Q195R	nonsyn	SNP	A	A	A	A	A	A	A	A	A	A	A	A	A	A	A	A	A	A	A	A	A	G	1
contig000005	621936	CDS		BMD20_12990		hypothetical protein	Bmul_1427	Q120R	nonsyn	SNP	T	T	T	T	T	T	T	T	T	T	T	T	T	T	T	T	T	T	T	T	T	C	1
contig000005	638436	CDS		BMD20_13070		MFS transporter	Bmul_1442	P182R	nonsyn	SNP	G	G	G	G	G	C	G	G	G	G	G	G	G	G	G	G	G	G	G	G	G	G	1
contig000005	639241	CDS		BMD20_13075		MerR family transcriptional regulator	Bmul_1443	P78P	syn	SNP	C	C	C	C	C	C	C	C	C	C	T	C	C	C	C	C	C	C	C	C	C	C	1
contig000005	644364	CDS		BMD20_13090		DNA polymerase III subunits gamma and tau	Bmul_1446	A755V	nonsyn	SNP	C	C	C	C	C	C	C	C	C	C	C	C	C	C	C	C	C	C	C	C	C	T	1
contig000005	647107	CDS		BMD20_13110		stationary phase survival protein SurE	Bmul_1450	-	2 aa insertion	indel	------	------	------	------	------	------	------	------	------	------	------	------	------	------	------	------	------	------	------	CGCTGA	------	------	1
contig000005	663911	CDS		BMD20_13190	hfq	protein hfq	Bmul_1468	D10A	nonsyn	SNP	A	A	A	A	A	A	A	A	A	A	C	A	A	A	A	A	A	A	A	A	A	A	1
contig000005	664063	CDS		BMD20_13190	hfq	protein hfq	Bmul_1468	S61A	nonsyn	SNP	T	T	T	T	T	T	T	T	T	T	T	T	T	T	T	T	T	T	T	G	G	T	2
contig000005	664120	CDS		BMD20_13190	hfq	protein hfq	Bmul_1468	*80Q	nonsyn	SNP	T	T	T	T	T	T	T	T	T	T	T	T	T	T	T	T	T	T	T	T	T	C	1
contig000005	676696	CDS		BMD20_13240		hypothetical protein	Bmul_1477	QK210	2 aa deletion	indel	AGCAGA	AGCAGA	AGCAGA	AGCAGA	AGCAGA	AGCAGA	AGCAGA	------	------	AGCAGA	AGCAGA	------	AGCAGA	------	------	------	------	------	------	------	------	AGCAGA	11
contig000005	689125	CDS		BMD20_13295		rimO	Bmul_1488	G341D	nonsyn	SNP	G	G	G	G	G	G	G	G	G	G	G	G	G	G	G	G	G	G	G	G	G	A	1
contig000005	713215	CDS		BMD20_13400		isochorismatase	-	P56L	nonsyn	SNP	C	C	C	C	C	C	C	C	C	C	C	C	C	C	C	C	C	C	C	C	C	T	1
contig000005	714621	CDS		BMD20_13410		thioester reductase	Bmul_1597	-	frameshift	indel	ATGAGGGCGT	ATGAGGGCGT	ATGAGGGCGT	ATGAGGGCGT	ATGAGGGCGT	ATGAGGGCGT	ATGAGGGCGT	ATGAGGGCGT	ATGAGGGCGT	ATGAGGGCGT	ATGAGGGCGT	ATGAGGGCGT	ATGAGGGCGT	ATGAGGGCGT	----------	ATGAGGGCGT	ATGAGGGCGT	ATGAGGGCGT	ATGAGGGCGT	ATGAGGGCGT	ATGAGGGCGT	ATGAGGGCGT	1
contig000005	728137	CDS		BMD20_13465		hypothetical protein	Bmul_1508	R47R	syn	SNP	G	G	G	G	G	G	G	G	G	G	G	G	G	A	G	A	A	G	A	A	A	G	6
contig000005	728545	INT	74	BMD20_13470		ABC transporter substrate-binding protein	Bmul_1509	-	-	SNP	C	C	C	C	C	C	C	C	C	C	C	C	C	C	C	C	C	C	C	C	C	T	1
contig000005	730636	CDS		BMD20_13475		spermidine/putrescine ABC transporter ATPase subunit	Bmul_1510	D279N	nonsyn	SNP	G	G	G	A	G	G	A	G	G	G	G	G	G	G	G	G	G	G	G	G	G	G	2
contig000005	737511	CDS		BMD20_13505		Fis family transcriptional regulator	Bmul_1516	-	frameshift	indel	T	T	T	T	T	T	T	T	T	-	T	T	-	T	-	T	T	T	T	T	T	T	3
contig000005	737539	CDS		BMD20_13505		Fis family transcriptional regulator	Bmul_1516	H113R	nonsyn	SNP	A	A	A	A	A	A	A	A	A	A	G	A	A	A	A	A	A	A	A	A	A	A	1
contig000005	737598	CDS		BMD20_13505		Fis family transcriptional regulator	Bmul_1516	E133K	nonsyn	SNP	G	G	G	G	G	G	G	G	G	G	G	G	G	G	G	G	G	A	G	G	G	G	1
contig000005	737616	CDS		BMD20_13505		Fis family transcriptional regulator	Bmul_1516	R139C	nonsyn	SNP	C	C	C	C	C	C	C	C	C	C	C	C	C	C	C	C	C	C	C	C	C	T	1
contig000005	737814	CDS		BMD20_13505		Fis family transcriptional regulator	Bmul_1516	V205L	nonsyn	SNP	G	G	G	G	G	G	C	G	G	G	G	G	G	G	G	G	G	G	G	G	G	G	1
contig000005	737833	CDS		BMD20_13505		Fis family transcriptional regulator	Bmul_1516	A211V	nonsyn	SNP	C	C	C	C	C	C	C	C	C	C	C	C	C	C	C	C	C	C	C	C	T	C	1
contig000005	747233	CDS		BMD20_13535		voltage-gated chloride channel protein ClcB	Bmul_1522	G344S	nonsyn	SNP	C	C	C	C	C	C	C	C	C	C	C	C	C	C	C	C	C	C	C	C	C	T	1
contig000005	761444	CDS		BMD20_13605		ATPase	Bmul_1537	V49A	nonsyn	SNP	G	G	G	G	G	G	G	A	A	G	A	A	G	A	G	A	A	A	A	A	A	A	12
contig000005	769917	CDS		BMD20_13660		hypothetical protein	Bmul_1544	R34R	syn	SNP	T	T	T	T	T	T	T	T	T	T	T	T	T	T	T	T	T	T	T	T	T	C	1
contig000005	793488	CDS		BMD20_13790		precorrin-3B synthase	Bmul_1568	-	frameshift	indel	-	-	-	-	-	-	-	-	-	-	-	-	-	-	-	-	-	-	-	-	-	C	1
contig000005	810937	CDS		BMD20_13865	cobW	cobalamin biosynthesis protein CobW	Bmul_1583	R211P	nonsyn	SNP	G	G	G	G	G	G	G	C	C	G	C	C	G	C	G	C	C	C	C	C	C	C	12
contig000005	824308	CDS		BMD20_13925		ornithine monooxygenase	Bmul_1595	G444R	nonsyn	SNP	C	C	C	C	C	C	C	C	C	C	C	C	C	C	C	C	C	C	T	C	C	C	1
contig000005	926423	CDS		BMD20_14360		ABC transporter permease	Bmul_1680	P12T	nonsyn	SNP	C	C	C	A	C	A	A	A	A	A	A	A	A	A	A	A	A	A	A	A	A	A	18
contig000005	926743	CDS		BMD20_14360		ABC transporter permease	Bmul_1680	-	frameshift	indel	G	-	-	G	-	G	G	G	G	G	G	G	G	G	G	G	G	G	G	G	G	G	3
contig000005	926957	CDS		BMD20_14360		ABC transporter permease	Bmul_1680	A190T	nonsyn	SNP	G	G	G	G	G	A	G	A	A	G	A	A	G	A	G	A	A	A	A	A	A	A	13
contig000005	959542	CDS		BMD20_14505		N-acylmannosamine kinase	Bmul_1710	D293V	nonsyn	SNP	A	A	A	A	A	A	A	A	A	A	A	T	A	A	A	A	A	A	A	A	A	A	1
contig000005	968033	CDS		BMD20_14545		sugar transporter	Bmul_1718	Y15H	nonsyn	SNP	T	T	T	T	T	T	T	T	T	T	T	T	T	T	T	T	C	T	T	T	T	T	1
contig000005	971831	CDS		BMD20_14555		Long-chain-fatty-acid--CoA ligase	Bmul_1720	R470R	syn	SNP	G	G	G	G	G	G	G	G	G	G	G	G	G	A	G	A	A	G	A	A	A	G	6
contig000005	988319	CDS		BMD20_14635		membrane protein	Bmul_1737	T71A	nonsyn	SNP	A	A	A	A	A	A	A	A	A	A	A	A	A	A	A	A	A	A	A	G	G	A	2
contig000005	991311	INT	33	BMD20_14645		sugar transporter	Bmul_1739	-	-	indel	AAGACGAGAAGC	AAGACGAGAAGC	AAGACGAGAAGC	AAGACGAGAAGC	AAGACGAGAAGC	AAGACGAGAAGC	AAGACGAGAAGC	AAGACGAGAAGC	AAGACGAGAAGC	AAGACGAGAAGC	AAGACGAGAAGC	AAGACGAGAAGC	AAGACGAGAAGC	AAGACGAGAAGC	AAGACGAGAAGC	AAGACGAGAAGC	AAGACGAGAAGC	------------	AAGACGAGAAGC	AAGACGAGAAGC	AAGACGAGAAGC	AAGACGAGAAGC	1
contig000005	995570	CDS		BMD20_14665		dihydrolipoamide dehydrogenase	Bmul_1745	P456L	nonsyn	SNP	G	A	G	G	G	G	G	G	G	G	G	G	G	G	G	G	G	G	G	G	G	G	1
contig000005	996596	CDS		BMD20_14665		dihydrolipoamide dehydrogenase	Bmul_1745	K114R	nonsyn	SNP	T	T	T	T	T	T	T	C	T	T	T	T	T	T	T	T	T	T	T	T	T	T	1
contig000005	1006203	CDS		BMD20_14695	emrA	multidrug resistance efflux pump membrane protein	Bmul_1751	Q97H	nonsyn	SNP	G	G	G	C	G	C	C	C	C	C	C	C	C	C	C	C	C	C	C	C	C	C	18
contig000005	1023596	INT	79	BMD20_14770		signal peptide protein	Bmul_1766	-	-	SNP	C	C	C	C	C	C	C	C	C	C	C	C	C	C	C	C	C	C	C	T	C	C	1
contig000005	1037664	INT	16	BMD20_14840		tRNA-Val	-	-	-	SNP	A	T	A	A	A	A	A	A	A	A	A	A	A	A	A	A	A	A	A	A	A	A	1
contig000005	1065959	CDS		BMD20_14980		Fosmidomycin resistance protein	Bmul_1871	T18A	nonsyn	SNP	A	A	A	A	A	A	A	A	A	A	A	A	A	A	A	A	A	A	A	A	A	G	1
contig000005	1070818	CDS		BMD20_14995	valS	valine-tRNA ligase	Bmul_1874	T84S	nonsyn	SNP	A	T	T	A	T	A	A	A	A	A	A	A	A	A	A	A	A	A	A	A	A	A	3
contig000005	1079241	CDS		BMD20_15020		XRE family transcriptional regulator	Bmul_1878	-	frameshift	indel	GC	GC	GC	GC	GC	GC	GC	GC	GC	GC	GC	GC	GC	GC	GC	GC	GC	GC	GC	GC	GC	--	1
contig000005	1096838	CDS		BMD20_15095		xylose isomerase	Bmul_1894	R6P	nonsyn	SNP	G	G	G	G	G	G	G	G	G	G	G	C	G	G	G	G	G	G	G	G	G	G	1
contig000005	1113113	CDS		BMD20_15175		glutaminyl-tRNA synthetase	Bmul_1910	F166F	syn	SNP	C	C	C	C	C	C	C	C	C	C	C	C	C	C	C	C	C	C	C	C	C	T	1
contig000005	1154530	CDS		BMD20_15340		diguanylate cyclase	Bmul_1942	E187E	syn	SNP	C	C	C	C	C	C	C	C	C	C	C	T	C	C	C	C	C	C	C	C	C	C	1
contig000005	1232958	CDS		BMD20_15675	pstC	phosphate transporter permease subunit PstC	Bmul_2019	I88S	nonsyn	SNP	A	A	A	A	A	A	A	A	A	C	A	A	C	A	C	A	A	A	A	A	A	A	3
contig000005	1301141	CDS		BMD20_16005		diguanylate phosphodiesterase	Bmul_2085	A151A	syn	SNP	G	G	G	G	G	G	G	G	G	G	G	G	G	G	G	G	G	G	G	G	G	A	1
contig000005	1313861	CDS		BMD20_16030		membrane protein	Bmul_2090	V639A	nonsyn	SNP	T	T	T	T	T	T	T	T	T	T	T	T	T	T	T	T	T	T	T	T	T	C	1
contig000005	1326879	INT	351	BMD20_16090		IclR family transcriptional regulator	Bmul_2103	-	-	indel	A	A	A	A	A	A	A	A	A	A	A	A	A	A	A	A	A	A	A	A	A	-	1
contig000005	1356004	CDS		BMD20_16190		arginine N-succinyltransferase, alpha chain	Bmul_2122	H27R	nonsyn	SNP	T	T	T	T	T	T	T	T	T	T	T	T	T	T	T	T	T	T	T	T	T	C	1
contig000007	7819	CDS		BMD20_16260		radical SAM superfamily protein	Bmul_2133	R151R	syn	SNP	A	A	A	A	A	A	A	A	A	A	A	A	A	A	A	A	A	A	A	A	A	G	1
contig000007	22142	CDS		BMD20_16315		glycosyltransferase	Bmul_2145	E217D	nonsyn	SNP	C	C	C	C	C	G	C	C	C	C	C	C	C	C	C	C	C	C	C	C	C	C	1
contig000007	48133	CDS		BMD20_16460		ribonuclease III	Bmul_2170	R21H	nonsyn	SNP	C	C	C	C	C	C	C	C	T	C	C	C	C	C	C	C	C	C	C	C	C	C	1
contig000007	56721	CDS		BMD20_16505		3-oxoacyl-ACP synthase	Bmul_2179	H146R	nonsyn	SNP	T	T	T	T	T	T	T	T	T	T	T	T	T	T	T	T	T	T	T	T	T	C	1
contig000007	59030	CDS		BMD20_16520	fabD	ACP S-malonyltransferase	Bmul_2182	A131V	nonsyn	SNP	G	G	G	G	G	G	G	G	G	G	G	A	G	G	G	G	G	A	G	G	G	G	2
contig000007	59156	CDS		BMD20_16520	fabD	ACP S-malonyltransferase	Bmul_2182	H89C	nonsyn	SNP	T	C	T	T	T	T	T	T	T	C	T	T	T	T	C	T	T	T	T	T	T	C	4
contig000007	59157	CDS		BMD20_16520	fabD	ACP S-malonyltransferase	Bmul_2182	H89Y	nonsyn	SNP	G	A	A	A	A	A	A	A	A	A	A	A	A	A	A	A	A	A	A	A	A	A	21
contig000007	60598	CDS		BMD20_16530	plsX	glycerol-3-phosphate acyltransferase	Bmul_2184	V335L	nonsyn	SNP	C	C	C	C	C	C	C	C	C	C	C	C	C	G	C	G	G	C	G	G	G	C	6
contig000007	61609	INT	9	BMD20_16530	plsX	glycerol-3-phosphate acyltransferase	Bmul_2184	-	-	SNP	A	A	A	G	A	G	G	G	G	G	G	G	G	G	G	G	G	G	G	G	G	G	18
contig000007	61610	INT	10	BMD20_16530	plsX	glycerol-3-phosphate acyltransferase	Bmul_2184	-	-	SNP	C	C	C	A	C	A	A	A	A	A	A	A	A	A	A	A	A	A	A	A	A	A	18
contig000007	61628	INT	28	BMD20_16530	plsX	glycerol-3-phosphate acyltransferase	Bmul_2184	-	-	SNP	A	A	A	A	A	G	A	G	G	A	G	G	A	G	A	G	G	G	G	G	G	G	13
contig000007	61645	INT	45	BMD20_16530	plsX	glycerol-3-phosphate acyltransferase	Bmul_2184	-	-	SNP	C	C	C	C	T	C	C	C	C	C	C	C	C	C	C	C	C	C	C	C	C	C	1
contig000007	61646	INT	46	BMD20_16530	plsX	glycerol-3-phosphate acyltransferase	Bmul_2184	-	-	SNP	G	G	G	G	G	G	C	G	G	G	G	G	G	G	G	G	G	G	G	G	G	G	1
contig000007	68118	CDS		BMD20_16575		ribonuclease E	Bmul_2193	DI29	2 aa insertion	indel	------	------	------	CATCGA	------	CATCGA	CATCGA	CATCGA	CATCGA	------	------	------	------	CATCGA	------	CATCGA	CATCGA	CATCGA	CATCGA	CATCGA	CATCGA	------	12
contig000007	89564	CDS		BMD20_16685		fumarate hydratase	Bmul_2213	N264Y	nonsyn	SNP	A	A	A	A	A	A	T	A	A	A	A	A	A	A	A	A	A	A	A	A	A	A	1
contig000007	112068	INT	63	BMD20_16800		radical SAM superfamily protein	Bmul_2237	-	-	indel	GGGGTCGGACGGCG	GGGGTCGGACGGCG	GGGGTCGGACGGCG	GGGGTCGGACGGCG	GGGGTCGGACGGCG	GGGGTCGGACGGCG	GGGGTCGGACGGCG	GGGGTCGGACGGCG	GGGGTCGGACGGCG	GGGGTCGGACGGCG	--------------	GGGGTCGGACGGCG	GGGGTCGGACGGCG	GGGGTCGGACGGCG	GGGGTCGGACGGCG	GGGGTCGGACGGCG	GGGGTCGGACGGCG	GGGGTCGGACGGCG	GGGGTCGGACGGCG	GGGGTCGGACGGCG	GGGGTCGGACGGCG	GGGGTCGGACGGCG	1
contig000007	114616	CDS		BMD20_16815		electron transfer flavoprotein subunit beta	Bmul_2241	V179V	syn	SNP	C	C	C	C	C	C	C	C	C	C	C	C	C	C	C	C	C	C	C	C	C	G	1
contig000007	115042	CDS		BMD20_16815		electron transfer flavoprotein subunit beta	Bmul_2241	A37A	syn	SNP	G	G	G	G	G	G	G	G	G	G	G	G	G	G	G	G	G	G	G	G	G	C	1
contig000007	115047	CDS		BMD20_16815		electron transfer flavoprotein subunit beta	Bmul_2241	V36I	nonsyn	SNP	C	C	C	C	C	C	C	C	C	C	C	C	C	C	C	C	C	C	C	C	C	T	1
contig000007	115255	CDS		BMD20_16820		electron transporter RnfB	Bmul_2242	V221V	syn	SNP	C	C	C	C	C	C	C	C	C	C	C	C	C	C	C	C	C	C	C	C	C	G	1
contig000007	115287	CDS		BMD20_16820		electron transporter RnfB	Bmul_2242	V211I	nonsyn	SNP	C	C	C	C	C	C	C	C	C	C	C	C	C	C	C	C	C	C	C	C	C	T	1
contig000007	138323	CDS		BMD20_16930		DNA gyrase subunit A	Bmul_2264	T551A	nonsyn	SNP	T	T	T	T	T	T	T	T	T	T	T	T	T	T	T	T	T	T	C	T	T	T	1
contig000007	181727	CDS		BMD20_17130		porin	Bmul_2395	-	frameshift	indel	--	--	--	--	--	--	--	--	AA	--	--	--	--	--	--	--	--	--	--	--	--	--	1
contig000007	184085	INT						-	-	indel	-	-	-	-	-	-	-	-	-	-	-	-	-	-	-	-	-	-	-	-	-	C	1
contig000007	184576	CDS		BMD20_17155	spoT	guanosine-3',5'-bis(diphosphate) 3'-pyrophosphohydrolase	Bmul_2399	-	2 aa insertion	indel	------	------	------	------	GCCGAT	------	------	------	------	------	------	------	------	------	------	------	------	------	------	------	------	------	1
contig000007	185013	CDS		BMD20_17155	spoT	guanosine-3',5'-bis(diphosphate) 3'-pyrophosphohydrolase	Bmul_2399	P506L	nonsyn	SNP	G	G	G	G	A	G	G	G	G	G	G	G	G	G	G	G	G	G	G	G	G	G	1
contig000007	192548	CDS		BMD20_17205		TonB	Bmul_2407	R26R	syn	SNP	T	T	T	T	T	T	T	T	T	T	T	T	T	T	T	T	T	T	T	T	T	C	1
contig000007	196458	CDS		BMD20_17230		chloride channel protein	Bmul_2411	F122L	nonsyn	SNP	T	T	T	T	T	T	T	T	T	T	T	T	T	T	T	T	T	T	T	T	T	C	1
contig000007	214513	CDS		BMD20_17325		ABC transporter permease	Bmul_2428	-	frameshift	indel	A	A	A	A	A	A	A	A	A	A	A	-	A	A	A	A	A	A	A	A	A	A	1
contig000007	225831	CDS		BMD20_17365		diaminohydroxyphosphoribosylaminopyrimidine deaminase	Bmul_2437	-	frameshift	indel	C	C	C	C	C	C	C	C	C	C	C	C	C	C	C	C	C	C	C	C	C	-	1
contig000007	239990	CDS		BMD20_17445		chromate transporter	Bmul_2453	V194A	nonsyn	SNP	T	T	T	T	T	T	T	T	T	T	T	T	T	T	T	T	T	T	T	T	T	C	1
contig000007	263490	INT	84	BMD20_17570		protein-L-isoaspartate O-methyltransferase	Bmul_2479	-	-	SNP	T	T	T	T	T	T	T	T	T	T	T	T	T	T	T	T	T	T	T	T	T	C	1
contig000007	276270	CDS		BMD20_17630		ureE	Bmul_2491	-	2 aa insertion	indel	------	------	------	------	------	------	------	------	------	------	------	------	------	------	------	------	------	------	------	CACGAT	------	------	1
contig000008	2721	CDS		BMD20_17700	wbiI	nucleoside-diphosphate sugar epimerases	Bmul_2504	-	frameshift	indel	C	C	C	-	C	-	-	-	-	C	-	-	C	-	C	-	-	-	-	-	-	-	15
contig000008	5619	CDS		BMD20_17710	wbiG	NAD-dependent epimerase/dehydratase LPS	Bmul_2506	P170L	nonsyn	SNP	G	A	A	G	A	G	G	G	G	G	G	G	G	G	G	G	G	G	G	G	G	G	3
contig000008	6165	CDS		BMD20_17715	wbiF	glycosyltransferase family protein LPS	Bmul_2507	A269T	nonsyn	SNP	C	C	C	C	C	C	C	C	C	C	C	C	C	C	C	C	C	C	C	C	C	T	1
contig000008	28628	CDS		BMD20_17800		spore coat protein	Bmul_2596	P191P	syn	SNP	C	C	C	C	C	C	C	C	C	C	C	C	C	C	C	C	C	G	C	C	C	C	1
contig000008	63905	CDS		BMD20_17955		LysR family transcriptional regulator	Bmul_2548	-Y110	aa del	indel	ATC	ATC	ATC	ATC	ATC	ATC	ATC	ATC	---	ATC	ATC	ATC	ATC	ATC	ATC	ATC	ATC	ATC	ATC	ATC	ATC	ATC	1
contig000008	63986	CDS		BMD20_17955		LysR family transcriptional regulator	Bmul_2548	L137P	nonsyn	SNP	T	T	T	T	T	T	T	T	T	T	T	T	T	T	T	T	T	T	T	T	T	C	1
contig000008	64164	CDS		BMD20_17955		LysR family transcriptional regulator	Bmul_2548	Y196*	nonsyn	SNP	C	C	C	C	C	C	C	C	C	C	C	C	C	A	C	A	A	C	C	A	A	C	5
contig000008	80333	CDS		BMD20_18000		LysR family transcriptional regulator	Bmul_2557	G262D	nonsyn	SNP	G	G	G	G	G	G	G	G	G	G	G	G	G	G	G	G	G	G	G	G	G	A	1
contig000008	120204	CDS		BMD20_18220	mutL	DNA mismatch repair protein	Bmul_2621	-	frameshift	indel	T	T	T	T	T	T	T	T	T	T	T	T	T	T	T	T	T	T	T	T	T	-	1
contig000008	127032	CDS		BMD20_18255		2-amino-4-hydroxy-6- hydroxymethyldihydropteridine pyrophosphokinase	Bmul_2628	R30R	syn	SNP	C	C	C	C	C	C	C	C	C	C	T	C	C	C	C	C	C	C	C	C	C	T	2
contig000008	130836	CDS		BMD20_18270		anthranilate synthase component I/chorismate-binding protein	Bmul_2631	D53G	nonsyn	SNP	T	T	T	T	T	T	T	T	T	T	T	T	T	T	T	T	T	T	T	T	T	C	1
contig000008	167819	INT	422	BMD20_18410		hydroperoxidase	Bmul_2660	-	-	SNP	C	C	C	C	C	C	C	C	T	C	C	C	C	C	C	T	T	T	T	C	C	C	5
contig000008	167825	INT	428	BMD20_18410		hydroperoxidase	Bmul_2660	-	-	SNP	G	G	G	G	G	G	G	G	G	G	G	G	G	A	G	A	G	G	G	A	A	A	5
contig000008	181380	INT	63	BMD20_18470		paraquat-inducible protein A	Bmul_2672	-	-	SNP	A	A	A	A	A	A	A	A	A	A	A	A	A	A	A	A	A	A	A	T	A	A	1
contig000008	181869	CDS		BMD20_18470		paraquat-inducible protein A	Bmul_2672	-	frameshift	indel	G	G	G	G	G	G	G	G	G	G	G	G	G	G	G	G	-	G	-	G	G	G	2
contig000008	182920	CDS		BMD20_18475		paraquat-inducible protein A	Bmul_2673	G65E	nonsyn	SNP	G	G	G	G	G	G	G	G	G	G	G	A	G	G	G	G	G	G	G	G	G	G	1
contig000008	201438	CDS		BMD20_18560		hypothetical protein	Bmul_2690	P7P	syn	SNP	G	G	G	G	G	G	A	G	G	G	G	G	G	G	G	G	G	G	G	G	G	G	1
contig000008	226063	CDS		BMD20_18665		artP	Bmul_2711	-	frameshift	indel	GC	GC	GC	GC	GC	GC	GC	GC	GC	GC	GC	GC	GC	GC	GC	GC	GC	GC	GC	GC	GC	--	1
contig000008	227018	CDS		BMD20_18670		amino acid ABC transporter permease	Bmul_2712	-	frameshift	indel	T	T	T	T	T	T	T	T	T	T	T	T	T	T	T	T	T	T	T	T	T	-	1
contig000008	237198	CDS		BMD20_18715		permease DsdX	Bmul_2721	L216L	syn	SNP	G	G	G	G	G	G	G	G	G	G	G	G	G	G	G	G	G	G	G	G	G	A	1
contig000008	246824	CDS		BMD20_18755		lipopolysaccharide-assembly family protein	Bmul_2731	-	3 aa deletion	indel	GCGGCGCGC	GCGGCGCGC	GCGGCGCGC	GCGGCGCGC	GCGGCGCGC	GCGGCGCGC	GCGGCGCGC	GCGGCGCGC	GCGGCGCGC	---------	GCGGCGCGC	GCGGCGCGC	---------	GCGGCGCGC	---------	GCGGCGCGC	GCGGCGCGC	GCGGCGCGC	GCGGCGCGC	GCGGCGCGC	GCGGCGCGC	GCGGCGCGC	3
contig000008	274830	CDS		BMD20_18890		phosphatidylglycerophosphatase A	Bmul_2756	-	frameshift	indel	--------	--------	--------	--------	--------	--------	--------	--------	--------	--------	--------	--------	--------	--------	--------	--------	--------	--------	--------	--------	AGCGCGCG	--------	1
contig000008	282309	CDS		BMD20_18925		araG	Bmul_2763	Y90C	nonsyn	SNP	T	T	T	T	T	T	T	T	T	T	T	T	T	T	T	T	T	T	T	T	T	C	1
contig000008	295287	CDS		BMD20_18990		UDP-N-acetylmuramate:L-alanyl-gamma-D-glutamyl-meso-diaminopimelate ligase	Bmul_2775	F173L	nonsyn	SNP	A	A	A	A	A	A	A	A	A	A	A	A	A	A	A	A	A	A	A	A	A	G	1
contig000008	296663	CDS		BMD20_18995		hypothetical protein	Bmul_2776	-	frameshift	indel	C	C	C	C	C	C	C	-	-	C	-	-	C	-	C	-	-	-	-	-	-	-	12
contig000008	299315	CDS		BMD20_19015		AcetylCoA carboxylase	Bmul_2780	K265E	nonsyn	SNP	A	A	A	A	A	A	A	A	A	A	G	A	A	A	A	A	A	A	A	A	A	A	1
contig000008	333679	CDS		BMD20_19185		secA	Bmul_2827	P623T	nonsyn	SNP	G	G	G	G	G	G	G	G	G	G	T	G	G	G	G	G	G	G	G	G	G	G	1
contig000008	354641	CDS		BMD20_19270		16S rRNA methyltransferase	Bmul_2844	Y154C	nonsyn	SNP	T	T	T	T	T	T	T	T	T	T	T	T	T	T	T	T	T	T	T	T	T	C	1
contig000008	358861	CDS		BMD20_19290		long-chain fatty acid--CoA ligase	Bmul_2848	-	frameshift	indel	-	-	-	-	-	-	-	-	-	-	-	-	-	C	-	C	C	-	C	C	C	-	6
contig000008	358935	CDS		BMD20_19290		long-chain fatty acid--CoA ligase	Bmul_2848	-	frameshift	indel	-	-	-	-	-	-	-	-	-	-	-	-	-	-	-	-	-	T	-	-	-	-	1
contig000009	17917	INT	195	BMD20_19385		phosphatidylethanolamine-binding protein	Bmul_0218	-	-	indel	C	C	C	C	C	C	C	C	C	C	-	C	C	C	C	C	C	C	C	C	C	C	1
contig000009	20442	CDS		BMD20_19395		hypothetical protein	Bmul_0216	P54P	syn	SNP	G	G	G	G	G	G	G	G	G	G	G	G	G	G	G	G	G	G	G	G	G	A	1
contig000009	21891	CDS		BMD20_19400		lipoprotein	Bmul_0215	-	frameshift	indel	-	-	-	-	-	-	-	-	-	-	-	-	-	-	-	-	-	-	-	-	-	C	1
contig000009	35429	CDS		BMD20_19465		glucarate transporter	Bmul_0202	G193R	nonsyn	SNP	G	G	G	G	G	G	G	G	G	C	G	G	C	G	C	G	G	G	G	G	G	G	3
contig000009	44685	CDS		BMD20_19525		cation diffusion facilitator family transporter	Bmul_0191	-	frameshift	indel	GC	GC	GC	GC	GC	GC	GC	GC	GC	GC	GC	GC	GC	GC	GC	GC	--	GC	--	GC	GC	--	3
contig000009	55669	CDS		BMD20_19575		S-adenosyl-L-homocysteine hydrolase	Bmul_0180	E297E	syn	SNP	T	T	T	T	T	T	T	T	T	T	T	T	T	T	T	T	T	T	T	T	T	C	1
contig000009	62776	CDS		BMD20_19600		flagellar biosynthesis protein FlhB	Bmul_0175	R285L	nonsyn	SNP	C	C	C	C	C	C	C	A	C	C	C	C	C	C	C	C	C	C	C	C	C	C	1
contig000009	64602	CDS		BMD20_19605		hypothetical protein	Bmul_0174	T185A	nonsyn	SNP	T	T	T	T	T	T	T	T	T	T	T	T	T	T	T	T	T	T	T	T	T	C	1
contig000009	65828	INT	154	BMD20_19610		hypothetical protein	Bmul_0173	-	-	indel	-	-	-	-	-	-	-	-	-	-	-	-	-	-	-	-	-	-	-	-	-	G	1
contig000009	77781	CDS		BMD20_19670		transcriptional regulator	Bmul_0161	P58L	nonsyn	SNP	G	G	G	G	G	G	G	G	G	G	G	G	G	G	G	G	G	G	G	G	G	A	1
contig000009	95118	CDS		BMD20_19755		tetratricopeptide repeat protein	-	P455L	nonsyn	SNP	G	G	G	A	G	G	A	G	G	G	G	G	G	G	G	G	G	G	G	G	G	G	2
contig000009	98232	CDS		BMD20_19760		hypothetical protein	Bmul_0148	N26S	nonsyn	SNP	T	T	T	T	T	T	T	T	T	T	T	T	T	T	T	T	T	T	T	T	T	C	1
contig000009	128772	CDS		BMD20_19890		double zinc ribbon domain protein	Bmul_0124	R60C	nonsyn	SNP	G	G	G	G	G	G	G	G	G	G	G	G	G	G	G	G	G	A	G	G	G	G	1
contig000009	146180	CDS		BMD20_19945		primosome assembly protein PriA	Bmul_0113	G178G	syn	SNP	G	G	G	G	C	G	G	G	G	G	G	G	G	G	G	G	G	G	G	G	G	G	1
contig000009	156796	CDS		BMD20_19990		ATP synthase F0F1 subunit delta	Bmul_0103	A100V	nonsyn	SNP	G	G	G	G	G	G	G	G	G	G	G	G	G	G	G	G	G	G	G	G	G	A	1
contig000009	187762	CDS		BMD20_20145		glutamine amidotransferase	Bmul_0071	W230R	nonsyn	SNP	A	A	A	A	A	A	A	A	A	A	A	A	A	A	A	A	A	A	A	A	A	G	1
contig000009	191282	CDS		BMD20_20160		sodium:proton exchanger	Bmul_0068	H231L	nonsyn	SNP	T	T	T	T	T	T	T	T	T	T	T	T	T	T	T	T	T	T	T	T	T	A	1
contig000009	213336	CDS		BMD20_20260		emrB	Bmul_0048	-	frameshift	indel	C	C	C	C	C	-	C	C	C	C	C	C	C	C	C	C	C	C	C	C	C	C	1
contig000009	243921	CDS		BMD20_20430		restriction endonuclease	Bmul_0004	E43E	syn	SNP	G	G	G	G	G	G	G	G	G	G	A	G	G	G	G	G	G	G	G	G	G	G	1
contig000010	14989	INT	127	BMD20_20515		lactoylglutathione lyase	Bmul_3146	-	-	indel	GGAGGAGACAT	GGAGGAGACAT	GGAGGAGACAT	GGAGGAGACAT	GGAGGAGACAT	GGAGGAGACAT	GGAGGAGACAT	GGAGGAGACAT	GGAGGAGACAT	GGAGGAGACAT	GGAGGAGACAT	GGAGGAGACAT	GGAGGAGACAT	GGAGGAGACAT	GGAGGAGACAT	GGAGGAGACAT	-----------	GGAGGAGACAT	-----------	GGAGGAGACAT	GGAGGAGACAT	GGAGGAGACAT	2
contig000010	34130	CDS		BMD20_20590		glycosyltransferase	-	W72*	nonsyn	SNP	C	C	C	C	C	C	C	C	C	C	C	C	C	C	C	C	C	C	C	C	C	T	1
contig000010	38946	INT	404	BMD20_20605		integrase	-	-	-	SNP	G	G	G	G	G	G	G	G	G	C	G	G	G	G	G	G	G	G	G	G	G	G	1
contig000010	55674	CDS		BMD20_20710		tail protein	-	R175Q	nonsyn	SNP	C	C	C	C	C	C	C	C	C	C	C	C	C	C	C	C	C	C	C	C	C	T	1
contig000010	81400	INT	113	BMD20_20865		DNA topoisomerase III	-	-	-	indel	--	--	--	--	--	--	--	--	--	--	--	--	--	--	--	--	--	--	--	--	--	GG	1
contig000010	89821	CDS		BMD20_20910		histidine kinase	Bmul_3118	A330A	syn	SNP	G	G	G	G	G	G	G	G	G	G	G	G	G	G	G	G	G	G	G	A	G	G	1
contig000010	106364	INT	4	BMD20_20990		polyphosphate kinase	Bmul_3103	-	-	SNP	A	A	A	A	A	A	A	A	A	A	A	A	A	A	A	A	A	A	G	A	A	G	2
contig000010	106398	CDS		BMD20_20990		polyphosphate kinase	Bmul_3103	R11G	nonsyn	SNP	C	C	C	C	C	C	C	C	C	C	C	C	C	C	C	C	C	C	C	G	C	C	1
contig000010	106683	CDS		BMD20_20990		polyphosphate kinase	Bmul_3103	P106S	nonsyn	SNP	C	C	C	C	C	C	C	C	C	C	C	C	C	C	C	C	T	C	C	C	C	C	1
contig000010	106965	CDS		BMD20_20990		polyphosphate kinase	Bmul_3103	K200E	nonsyn	SNP	A	A	A	A	A	A	A	A	A	A	A	A	A	A	A	A	A	G	A	A	A	A	1
contig000010	109556	CDS		BMD20_21005		AraC family transcriptional regulator	Bmul_3100	V53A	nonsyn	SNP	T	T	T	T	T	T	T	T	T	T	T	T	T	T	T	T	T	T	T	T	T	C	1
contig000010	118994	CDS		BMD20_21050		histidine kinase	Bmul_3090	H291R	nonsyn	SNP	A	A	A	A	A	A	A	A	A	A	A	A	A	A	A	A	A	A	A	A	A	G	1
contig000010	128602	CDS		BMD20_21100		diaminopimelate epimerase	Bmul_3080	G98D	nonsyn	SNP	C	C	C	C	C	C	C	C	C	C	C	C	C	C	C	C	C	C	C	C	C	T	1
contig000010	143380	CDS		BMD20_21185		flagellar hook-length control protein	Bmul_3066	A234P	nonsyn	SNP	C	C	C	C	C	C	C	C	C	C	C	C	C	C	C	C	C	G	C	C	C	C	1
contig000010	166007	CDS		BMD20_21300		major facilitator transporter	Bmul_3041	A287A	syn	SNP	A	A	A	A	A	A	A	A	A	A	A	A	A	A	A	A	A	A	A	A	A	G	1
contig000010	183476	CDS		BMD20_21375		allophanate hydrolase	Bmul_3032	L189L	syn	SNP	G	G	G	G	G	G	G	T	G	G	G	G	G	G	G	G	G	G	G	G	G	G	1
contig000010	187489	CDS		BMD20_21395		NAD-dependent dehydratase	Bmul_3028	R35C	nonsyn	SNP	C	C	C	C	C	C	C	C	C	C	C	C	C	C	C	C	C	C	C	T	C	C	1
contig000010	216912	INT	393	BMD20_21545		curli production assembly protein CsgG	Bmul_2999	-	-	SNP	G	G	G	G	G	G	G	G	G	A	G	G	A	G	A	G	G	G	G	G	G	G	3
contig000010	243254	CDS		BMD20_21675		short-chain dehydrogenase/dehydratase	Bmul_2973	L132P	nonsyn	SNP	A	A	A	A	A	A	A	A	A	A	A	A	A	A	A	A	A	A	A	A	A	G	1
contig000010	262695	CDS		BMD20_21775		glyoxalase	Bmul_2953	*146C	nonsyn	SNP	T	T	T	T	T	T	T	T	T	T	T	T	T	T	T	T	T	G	T	T	T	T	1
contig000010	262696	CDS		BMD20_21775		glyoxalase	Bmul_2953	*146S	nonsyn	SNP	C	C	C	C	C	C	C	C	C	C	C	C	C	C	C	C	C	G	C	C	C	C	1
contig000010	302930	CDS		BMD20_21950		dethiobiotin synthetase	Bmul_0372	L78L	syn	SNP	C	C	C	C	C	C	C	C	C	C	C	C	C	C	C	C	C	C	C	C	C	T	1
contig000010	309417	CDS		BMD20_21980		carbonic anhydrase	Bmul_0378	L65R	nonsyn	SNP	A	A	A	A	A	A	A	A	C	A	A	A	A	C	A	C	C	C	C	C	C	A	8
contig000010	323634	CDS		BMD20_22030		5-methyltetrahydrofolate--homocysteine methyltransferase	Bmul_0388	L23P	nonsyn	SNP	A	A	A	A	A	A	A	A	A	A	A	A	A	A	A	A	A	A	A	A	A	G	1
contig000010	326860	INT	35	BMD20_22045		IclR family transcriptional regulator	Bmul_0391	-	-	SNP	A	A	A	A	A	A	A	A	A	A	A	A	A	A	A	A	A	A	A	A	A	G	1
contig000010	348754	CDS		BMD20_22155		XRE family transcriptional regulator	Bmul_0414	M68I	nonsyn	SNP	C	C	C	C	C	C	C	C	C	C	C	C	C	C	C	C	C	C	C	T	C	C	1
contig000010	357033	CDS		BMD20_22195		LysR family transcriptional regulator	Bmul_0423	Q45Q	syn	SNP	C	C	C	C	C	C	C	C	C	C	C	T	C	C	C	C	C	C	C	C	C	C	1
contig000010	367416	CDS		BMD20_22235		ATPase	Bmul_0431	S158G	nonsyn	SNP	A	A	A	A	A	A	A	A	A	A	A	A	A	A	A	A	A	A	A	A	A	G	1
contig000011	21096	INT	38	BMD20_22370		membrane protein	Bmul_0458	-	-	indel	CA	CA	CA	CA	CA	CA	CA	CA	CA	CA	CA	CA	CA	CA	CA	CA	CA	CA	CA	CA	CA	--	1
contig000011	24627	CDS		BMD20_22400		cytochrome C oxidase subunit I	Bmul_0464	L91L	syn	SNP	C	C	C	C	C	C	C	C	C	C	C	C	C	C	C	C	C	C	C	C	C	T	1
contig000011	30032	INT	231	BMD20_22430		dioxygenase	Bmul_0470	-	-	indel	--------	--------	--------	--------	--------	--------	--------	--------	CGGCGACA	--------	--------	--------	--------	--------	--------	--------	--------	CGGCGACA	--------	--------	--------	--------	2
contig000011	44344	CDS		BMD20_22485		PTS glucose transporter subunit IIA	bmul_0481	-	3 aa deletion	indel	CGCGCCGCT	CGCGCCGCT	CGCGCCGCT	CGCGCCGCT	CGCGCCGCT	CGCGCCGCT	CGCGCCGCT	CGCGCCGCT	CGCGCCGCT	CGCGCCGCT	CGCGCCGCT	CGCGCCGCT	CGCGCCGCT	---------	CGCGCCGCT	CGCGCCGCT	CGCGCCGCT	CGCGCCGCT	CGCGCCGCT	CGCGCCGCT	CGCGCCGCT	CGCGCCGCT	1
contig000011	53284	CDS		BMD20_22520		deacylase	Bmul_0487	-	2 aa insertion	indel	------	------	------	------	------	------	------	------	------	------	------	------	------	------	------	------	------	------	------	------	------	CGTCGG	1
contig000011	57141	INT	28	BMD20_22540		maleylacetoacetate isomerase	Bmul_0491	-	-	indel	CGAATA	CGAATA	CGAATA	CGAATA	CGAATA	CGAATA	CGAATA	CGAATA	CGAATA	CGAATA	CGAATA	CGAATA	CGAATA	CGAATA	------	CGAATA	CGAATA	CGAATA	CGAATA	CGAATA	CGAATA	CGAATA	1
contig000011	76004	CDS		BMD20_22645		sugar ABC transporter ATP-binding protein	Bmul_0525	H255Y	nonsyn	SNP	G	G	G	G	G	G	G	G	G	G	A	G	G	G	G	G	G	G	G	G	G	G	1
contig000011	77765	CDS		BMD20_22655		hypothetical protein	Bmul_0527	T100K	nonsyn	SNP	G	G	G	G	G	G	T	G	G	G	G	G	G	G	G	G	G	G	G	G	G	G	1
contig000011	89273	INT	112/137	BMD20_22705/22700		membrane protein / excinuclease	Bmul_0538/Bmul_0539	-	-	indel	GGCGCTCCGGCGGCT	GGCGCTCCGGCGGCT	GGCGCTCCGGCGGCT	GGCGCTCCGGCGGCT	GGCGCTCCGGCGGCT	GGCGCTCCGGCGGCT	GGCGCTCCGGCGGCT	GGCGCTCCGGCGGCT	GGCGCTCCGGCGGCT	GGCGCTCCGGCGGCT	---------------	GGCGCTCCGGCGGCT	GGCGCTCCGGCGGCT	GGCGCTCCGGCGGCT	GGCGCTCCGGCGGCT	GGCGCTCCGGCGGCT	GGCGCTCCGGCGGCT	GGCGCTCCGGCGGCT	GGCGCTCCGGCGGCT	GGCGCTCCGGCGGCT	GGCGCTCCGGCGGCT	GGCGCTCCGGCGGCT	1
contig000011	100589	CDS		BMD20_22760		outer membrane insertion C-terminal signal domain protein	Bmul_0549	V302A	nonsyn	SNP	A	A	A	A	A	A	A	A	A	A	A	A	A	A	A	A	A	A	A	A	A	G	1
contig000011	107332	INT	104	BMD20_22790		glutamine amidotransferase	Bmul_0556	-	-	indel	-	-	-	-	-	-	-	-	-	-	-	-	-	-	-	-	-	-	-	-	-	G	1
contig000011	119106	CDS		BMD20_22830		histidine triad (HIT) protein	Bmul_0565	H66R	nonsyn	SNP	G	G	G	G	G	G	G	A	A	G	A	A	G	A	G	A	A	A	A	A	A	A	12
contig000011	120514	CDS		BMD20_22840		ubiquinone biosynthesis methyltransferase UbiE	Bmul_0567	G233G	syn	SNP	C	C	C	C	C	C	C	C	C	C	C	C	C	C	C	C	T	C	T	C	C	C	2
contig000011	141887	CDS		BMD20_22940		aminoglycoside phosphotransferase	Bmul_0587	E247K	nonsyn	SNP	C	C	C	C	C	C	C	C	C	C	C	C	C	C	C	C	C	C	C	C	C	T	1
contig000011	160113	INT	140	BMD20_23020		hypothetical protein	-	-	-	SNP	C	C	C	C	C	C	C	G	G	C	G	G	C	G	C	G	G	G	G	G	G	G	12
contig000011	170103	INT	292	BMD20_23065		2-hydroxyacid dehydrogenase	Bmul_0608	-	-	indel	--------------	--------------	--------------	--------------	--------------	--------------	GGCGCGGTGCGGCC	--------------	--------------	--------------	--------------	--------------	--------------	--------------	--------------	--------------	--------------	--------------	--------------	--------------	--------------	--------------	1
contig000011	214838	INT	16	BMD20_23270		succinate--CoA ligase	Bmul_0654	-	-	SNP	A	A	A	A	A	A	A	A	A	A	A	A	A	A	A	A	A	A	A	A	A	G	1
contig000011	241577	CDS		BMD20_23395		XRE family transcriptional regulator	Bmul_0680	-	frameshift	indel	--	--	--	--	--	GC	--	--	--	--	--	--	--	--	--	--	--	--	--	--	--	--	1
contig000011	247881	INT	109	BMD20_23425		AraC family transcriptional regulator	Bmul_0686	-	-	indel	------	------	------	------	------	------	------	GAAGGT	GAAGGT	------	GAAGGT	GAAGGT	------	GAAGGT	------	GAAGGT	GAAGGT	GAAGGT	GAAGGT	GAAGGT	GAAGGT	GAAGGT	12
contig000011	269998	CDS		BMD20_23510		sugar transporter permease	bmul_0703	N295S	nonsyn	SNP	A	A	A	A	A	A	A	A	A	A	A	A	A	A	A	A	A	A	A	A	A	G	1
contig000011	275118	CDS		BMD20_23540		MFS transporter	Bmul_0709	D50D	syn	SNP	C	C	C	C	C	C	C	C	C	C	C	C	C	C	C	C	T	C	T	C	C	C	2
contig000011	290807	CDS		BMD20_23600		AsnC family transcriptional regulator	Bmul_0721	L???L	syn	SNP	C	C	C	C	C	C	C	C	C	C	C	C	C	C	C	C	C	C	C	C	C	T	1
contig000011	374035	CDS		BMD20_23980		ABC transporter permease	Bmul_0797	L196M	nonsyn	SNP	C	C	C	C	C	C	C	C	C	A	C	C	A	C	A	C	C	C	C	C	C	C	3
contig000011	380588	CDS		BMD20_24015		CDP-6-deoxy-delta-3,4-glucoseen reductase	Bmul_0805	E139Q	nonsyn	SNP	C	C	C	C	G	C	C	C	C	C	C	C	C	C	C	C	C	C	C	C	C	C	1
contig000011	380926	CDS		BMD20_24015		CDP-6-deoxy-delta-3,4-glucoseen reductase	Bmul_0805	-	frameshift	indel	C	C	C	C	-	C	C	C	C	C	C	C	C	C	C	C	C	C	C	C	C	C	1
contig000011	401101	CDS		BMD20_24120		permease	Bmul_0826	P266R	nonsyn	SNP	G	G	G	G	G	G	G	G	G	G	G	G	G	G	G	G	G	G	G	G	G	C	1
contig000011	412054	INT	392	BMD20_24170		EVE domain protein	Bmul_0836	-	-	SNP	C	C	C	C	T	C	C	C	C	C	C	C	C	C	C	C	C	C	C	C	C	C	1
contig000011	419064	CDS		BMD20_24215		threonine-phosphate decarboxylase	Bmul_0845	A291S	nonsyn	SNP	C	C	C	C	C	C	C	C	C	C	C	C	C	A	C	C	C	C	C	C	C	C	1
contig000011	435069	CDS		BMD20_24275		methionyl-tRNA synthetase	Bmul_0857	L183L	syn	SNP	C	C	C	C	C	C	C	C	C	C	C	C	C	C	C	C	C	C	C	C	C	T	1
contig000011	439918	CDS		BMD20_24300		lysine decarboxylase	Bmul_0862	P137L	nonsyn	SNP	C	C	C	C	C	C	C	C	C	C	C	C	T	C	T	C	C	C	C	C	C	C	2
contig000011	472844	CDS		BMD20_24400		histidine kinase	Bmul_0890	H57N	nonsyn	SNP	C	C	C	C	C	A	C	C	C	C	C	C	C	C	C	C	C	C	C	C	C	C	1
contig000011	493843	INT						-	-	SNP	T	T	T	T	T	T	T	T	T	T	T	T	T	T	T	T	T	T	T	T	G	T	1
contig000011	494265	INT						-	-	SNP	C	C	C	C	C	C	C	C	C	C	C	C	C	C	C	C	C	C	C	C	C	T	1
contig000011	513986	CDS		BMD20_24615		transporter	Bmul_0929	A205T	nonsyn	SNP	C	C	C	C	C	C	C	C	C	C	C	C	C	C	C	C	C	C	C	C	C	T	1
contig000011	526167	CDS		BMD20_24680		transaldolase	Bmul_0942	A128G	nonsyn	SNP	G	G	G	G	G	G	G	G	G	G	G	G	G	G	G	G	G	G	G	C	G	G	1
contig000011	537142	CDS		BMD20_24740		glucoamylase	Bmul_0954	V581A	nonsyn	SNP	A	A	A	A	A	A	A	A	A	A	A	A	A	A	A	A	A	A	A	A	A	G	1
contig000011	537157	CDS		BMD20_24740		glucoamylase	Bmul_0954	S576W	nonsyn	SNP	G	G	G	G	G	G	G	G	G	G	G	G	G	C	G	C	C	G	C	C	C	G	6
contig000011	537308	CDS		BMD20_24740		glucoamylase	Bmul_0954	-	frameshift	indel	G	G	G	G	G	G	G	G	-	G	G	G	G	G	G	G	G	G	G	G	G	G	1
contig000011	537762	CDS		BMD20_24740		glucoamylase	Bmul_0954	-	frameshift	indel	-	-	-	-	-	-	-	-	-	-	C	-	-	-	-	-	-	-	-	-	-	-	1
contig000011	538011	CDS		BMD20_24740		glucoamylase	Bmul_0954	W292R	nonsyn	SNP	A	A	A	A	A	A	A	A	A	A	A	G	A	A	A	A	A	A	A	A	A	A	1
contig000011	538606	CDS		BMD20_24740		glucoamylase	Bmul_0954	I93M	nonsyn	SNP	C	C	C	C	C	C	C	C	C	C	C	C	C	C	C	C	C	G	C	C	C	C	1
contig000011	544745	CDS		BMD20_24750	ftsK	cell division protein FtsK	Bmul_0956	-	76 aa insertion	indel	-	228-bp insertion	228-bp insertion	228-bp insertion	228-bp insertion	228-bp insertion	228-bp insertion	228-bp insertion	228-bp insertion	228-bp insertion	228-bp insertion	228-bp insertion	228-bp insertion	228-bp insertion	228-bp insertion	228-bp insertion	228-bp insertion	228-bp insertion	228-bp insertion	228-bp insertion	228-bp insertion	228-bp insertion	21
contig000011	547539	CDS		BMD20_24760		phosphoribosylglycinamide formyltransferase	Bmul_0958	V???V	syn	SNP	C	C	C	C	C	C	C	C	C	C	C	C	C	C	C	C	C	C	C	T	C	C	1
contig000011	558363	CDS		BMD20_24800		O-antigen polymerase family	Bmul_0969	L97	1 aa deletion	indel	GCA	GCA	GCA	GCA	GCA	GCA	GCA	GCA	GCA	---	GCA	GCA	---	GCA	---	GCA	GCA	GCA	GCA	GCA	GCA	GCA	3
contig000011	573748	INT	181	BMD20_24880		DNA-binding regulatory protein, YebC/PmpR family	Bmul_0984	-	-	SNP	G	C	C	C	C	C	C	C	C	C	C	C	C	C	C	C	C	C	C	C	C	C	21
contig000011	577034	CDS		BMD20_24900		quinone oxidoreductase	Bmul_0988	L265L	syn	SNP	C	C	C	C	C	C	C	C	C	C	C	C	C	C	T	C	C	C	C	C	C	C	1
contig000011	596190	CDS		BMD20_24990		TetR family transcriptional regulator	Bmul_1005	S41I	nonsyn	SNP	C	C	C	C	C	C	C	C	C	C	C	C	C	C	C	C	C	C	C	C	A	C	1
contig000011	596199	CDS		BMD20_24990		TetR family transcriptional regulator	Bmul_1005	M38K	nonsyn	SNP	A	A	A	A	A	A	A	A	A	A	A	A	A	A	A	A	A	A	A	A	T	A	1
contig000011	614067	INT	139	BMD20_25085		polynucleotide phosphorylase/polyadenylase	Bmul_1024	-	-	SNP	T	T	T	T	T	T	T	T	T	T	T	T	T	T	T	T	T	C	T	T	T	T	1
contig000011	614129	INT	77	BMD20_25085		polynucleotide phosphorylase/polyadenylase	Bmul_1024	-	-	SNP	C	C	C	C	C	C	C	C	C	C	C	C	C	C	C	C	C	C	C	C	A	C	1
contig000011	628725	CDS		BMD20_25160		NADH-quinone oxidoreductase subunit K	Bmul_1038	M1I	nonsyn	SNP	G	G	C	G	C	G	G	G	G	G	G	G	G	G	G	G	G	G	G	G	G	G	2
contig000011	631914	CDS		BMD20_25170		NADH-quinone oxidoreductase subunit M	Bmul_1040	I266I	syn	SNP	C	C	C	C	C	C	C	C	C	T	C	C	T	C	T	C	C	C	C	C	C	C	3
contig000011	642995	INT	5	BMD20_25230		aminotransferase	Bmul_1052	-	-	SNP	A	A	A	A	A	A	A	A	A	A	A	A	A	A	A	A	A	A	A	A	A	G	1
contig000011	646127	CDS		BMD20_25250		hypothetical protein	Bmul_1056	C70R	nonsyn	SNP	A	A	A	A	A	A	A	A	A	A	A	A	A	A	A	A	G	A	G	A	A	A	2
contig000012	270	INT						-	-	SNP	A	A	A	A	A	A	A	A	A	G	A	A	G	A	G	A	A	A	A	A	A	A	3
contig000012	271	INT						-	-	SNP	G	G	G	G	G	G	G	G	G	A	G	G	A	G	A	G	G	G	G	G	G	G	3
contig000012	285	INT						-	-	SNP	A	A	A	A	A	A	A	A	A	G	A	A	G	A	G	A	A	A	A	A	A	A	3
contig000012	20355	CDS		BMD20_25355		histidine kinase	Bmul_5359	T7A	nonsyn	SNP	A	A	A	A	A	A	A	A	A	A	A	A	A	A	A	A	G	A	A	A	A	A	1
contig000012	21096	CDS		BMD20_25355		histidine kinase	Bmul_5359	I254F	nonsyn	SNP	A	A	A	A	A	A	A	A	A	A	A	A	A	A	A	A	A	A	A	A	A	T	1
contig000012	29244	CDS		BMD20_25380		electron transfer flavoprotein-ubiquinone oxidoreductase	Bmul_5364	-	frameshift	indel	GC	GC	GC	GC	GC	GC	GC	GC	GC	GC	GC	GC	GC	GC	GC	GC	GC	GC	GC	GC	GC	--	1
contig000012	53481	CDS		BMD20_25500		MFS transporter	Bmul_5388	A280A	syn	SNP	C	C	C	C	C	C	C	C	C	C	C	C	C	C	C	C	C	C	C	T	T	C	2
contig000012	77576	CDS		BMD20_25610		CbbBc protein	Bmul_5410	G365E	nonsyn	SNP	C	C	C	C	C	C	C	C	C	C	C	C	C	C	C	C	C	C	C	C	C	T	1
contig000012	131460	INT	53	BMD20_25865		hypothetical protein	Bmul_5459	-	-	SNP	C	C	C	C	C	C	C	C	C	C	C	C	C	C	C	C	C	C	C	C	C	T	1
contig000012	150443	INT	3	BMD20_25995		preprotein translocase subunit SecA	Bmul_5483	-	-	SNP	A	A	A	A	A	A	A	A	A	A	A	A	A	A	A	A	A	A	A	A	A	G	1
contig000012	188681	CDS		BMD20_26120		membrane protein	Bmul_5507	R11C	nonsyn	SNP	C	C	C	C	C	C	C	C	C	C	C	C	C	C	C	C	C	C	C	C	C	T	1
contig000012	194325	CDS		BMD20_26145		ubiquinol oxidase subunit II	Bmul_5512	G185G	syn	SNP	G	G	G	G	G	G	G	G	G	G	G	C	G	G	G	G	G	G	G	G	G	G	1
contig000012	215231	CDS		BMD20_26235		saccharopine dehydrogenase	Bmul_5529	T22T	syn	SNP	A	A	A	A	A	A	A	A	A	A	A	A	A	A	A	A	A	A	A	A	A	G	1
contig000012	220561	CDS		BMD20_26255		glycosyltransferase	Bmul_5533	E408A	nonsyn	SNP	T	T	T	T	T	G	T	T	T	T	T	T	T	T	T	T	T	T	T	T	T	T	1
contig000012	235899	INT						-	-	indel	------	------	------	------	------	------	CATCGA------	------	CATCGA------	CATCGA------	------	------	CATCGA------	CATCGACATCGA	CATCGA------	CATCGA------	CATCGA------	CATCGA------	CATCGA------	CATCGA------	CATCGA------	------	12
contig000012	253243	CDS		BMD20_26360		type IV secretion protein Rhs	-	T558A	nonsyn	SNP	A	A	A	A	A	A	A	A	A	A	A	A	A	A	A	A	A	A	A	A	A	G	1
contig000012	267742	CDS		BMD20_26415		hypothetical protein	-	G87S	nonsyn	SNP	C	C	C	C	C	C	C	C	C	C	C	C	C	C	C	C	C	C	C	C	C	T	1
contig000012	330635	CDS		BMD20_26675		hypothetical protein	-	-	290 aa deletion	indel	A	A	A	A	A	A	A	780-bp deletion	780-bp deletion	A	A	780-bp deletion	A	780-bp deletion	A	780-bp deletion	780-bp deletion	780-bp deletion	780-bp deletion	780-bp deletion	780-bp deletion	A	10
contig000012	340970	CDS		BMD20_26715		butyryl-CoA dehydrogenase	-	G230G	syn	SNP	T	T	T	T	T	T	T	T	T	T	T	T	T	T	T	T	T	T	T	T	T	G	1
contig000012	345110	CDS		BMD20_26740		CAIB/BAIF	-	E34K	nonsyn	SNP	G	G	G	G	G	G	G	G	G	G	G	G	G	G	G	G	G	G	G	G	G	A	1
contig000012	358187	INT	118	BMD20_26790		carboxymuconolactone decarboxylase	-	-	-	SNP	T	T	T	T	T	T	T	T	T	T	T	T	T	T	T	T	T	T	T	T	T	C	1
contig000012	363212	CDS		BMD20_26815		esterase	-	L53P	nonsyn	SNP	A	A	A	A	A	A	A	A	A	A	G	A	A	A	A	A	A	A	A	A	A	A	1
contig000012	370907	INT	93	BMD20_26850		MFS transporter	-	-	-	SNP	A	A	A	A	A	A	A	A	A	A	A	A	A	A	G	A	A	A	A	A	A	A	1
contig000012	402452	CDS		BMD20_26965		aldehyde dehydrogenase	-	G25D	nonsyn	SNP	C	C	C	C	T	C	C	C	C	C	C	C	C	C	C	C	C	C	C	C	C	C	1
contig000012	414842	CDS		BMD20_27015		GCN5 family acetyltransferase	-	A262V	nonsyn	SNP	C	C	C	C	C	C	T	C	C	C	C	C	C	C	C	C	C	C	C	C	C	C	1
contig000012	445022	INT	54	BMD20_27130		sugar ABC transporter ATP-binding protein	Bmul_5962	-	-	SNP	G	G	G	G	G	G	G	C	C	G	G	C	G	C	G	C	C	C	C	C	C	G	10
contig000012	469825	CDS		BMD20_27220		C4-dicarboxylate ABC transporter permease	Bmul_5980	D???G	nonsyn	SNP	T	T	T	T	T	T	T	T	T	T	T	T	T	T	T	T	T	T	T	T	T	C	1
contig000012	516092	CDS		BMD20_27435		D-aminoacylase	Bmul_6029	A407V	nonsyn	SNP	C	C	C	C	C	C	C	C	C	C	C	C	C	T	C	C	C	C	C	C	C	C	1
contig000012	534353	CDS		BMD20_27505		MFS transporter	Bmul_6043	Y24H	nonsyn	SNP	A	A	A	A	A	A	A	A	A	G	A	A	G	A	G	A	A	A	A	A	A	A	3
contig000012	549077	CDS		BMD20_27585		membrane protein	Bmul_6059	-	frameshift	indel	CG	CG	CG	CG	CG	CG	CG	CG	CG	CG	CG	CG	CG	CG	CG	CG	CG	CG	CG	--	CG	CG	1
contig000012	561511	CDS		BMD20_27655		LysR family transcriptional regulator	-	Q288Q	syn	SNP	A	A	A	A	A	A	A	A	A	A	A	A	A	A	A	A	A	A	A	A	A	G	1
contig000012	586205	CDS		BMD20_27745		transcriptional regulator	-	A107S	nonsyn	SNP	C	C	C	A	C	C	C	C	C	C	C	C	C	C	C	C	C	C	C	C	C	C	1
contig000012	587440	CDS		BMD20_27750		AraC family transcriptional regulator	-	G173D	nonsyn	SNP	G	G	G	G	A	G	G	G	G	G	G	G	G	G	G	G	G	G	G	G	G	G	1
contig000012	601969	CDS		BMD20_27820		signal peptide protein	-	E103A	nonsyn	SNP	T	T	T	T	T	T	T	T	T	T	T	T	T	T	T	T	T	G	T	T	T	T	1
contig000012	609860	CDS		BMD20_27860		membrane protein	Bmul_6081	V814M	nonsyn	SNP	C	C	C	C	C	C	C	C	C	C	C	C	C	C	C	C	C	C	C	C	C	T	1
contig000012	633177	INT	336	BMD20_27955		phosphoesterase	Bmul_6095	-	-	SNP	G	G	G	G	G	G	G	G	G	G	G	G	G	G	G	G	G	G	G	G	G	A	1
contig000012	638103	CDS		BMD20_27975		cupin	Bmul_6099	V63A	nonsyn	SNP	T	T	T	T	T	T	T	T	T	T	T	T	T	T	T	T	T	T	T	T	T	C	1
contig000012	643489	CDS		BMD20_28005		2-keto-3-deoxygluconate permease	Bmul_6105	P103P	syn	SNP	G	G	G	G	G	G	G	G	G	G	G	G	C	G	G	G	G	G	G	G	G	G	1
contig000012	673512	INT	114	BMD20_28155		LysR family transcriptional regulator	Bmul_6135	-	-	SNP	G	G	G	G	G	G	G	A	A	G	A	A	G	A	G	A	A	A	A	A	A	A	12
contig000012	683864	CDS		BMD20_28190		deacylase	Bmul_6142	G213R	nonsyn	SNP	C	C	C	C	C	C	C	C	G	C	C	C	C	C	C	C	C	G	C	C	C	C	2
contig000012	692706	CDS		BMD20_28230		membrane protein	Bmul_6150	T72A	nonsyn	SNP	A	A	A	A	A	A	A	A	A	G	A	A	A	A	A	A	A	A	A	A	A	A	1
contig000012	697208	CDS		BMD20_28255		ProQ activator of osmoprotectant transporter prop	Bmul_6155	A184A	syn	SNP	G	G	G	G	G	G	G	C	C	G	C	C	G	C	G	C	C	C	C	C	C	C	12
contig000012	708940	INT	16	BMD20_28305		transcriptional regulator	Bmul_5325	-	-	SNP	G	G	G	G	G	T	G	G	G	G	G	G	G	G	G	G	G	G	G	G	G	G	1
contig000012	710514	INT	112	BMD20_28315		LysR family transcriptional regulator	Bmul_5327	-	-	SNP	G	G	G	G	G	G	G	G	G	G	G	G	G	G	G	G	G	A	G	G	G	G	1
contig000012	712893	CDS		BMD20_28325		purine nucleoside phosphate	Bmul_5329	-	frameshift	indel	A	A	A	A	A	A	A	A	-	A	A	A	A	A	A	A	A	A	A	A	A	A	1
contig000014	2008	INT	71	BMD20_28450		50S ribosomal protein	Bmul_0237	-	-	SNP	C	C	C	C	C	C	C	C	C	C	C	C	C	C	C	C	C	C	C	C	C	T	1
contig000014	4463	INT	366	BMD20_28470	rpoB	DNA-directed RNA polymerase subunit beta	Bmul_0241	-	-	SNP	T	T	T	T	T	T	T	T	T	T	T	T	T	T	T	T	T	T	T	T	T	C	1
contig000014	7230	CDS		BMD20_28470	rpoB	DNA-directed RNA polymerase subunit beta	Bmul_0241	A801V	nonsyn	SNP	C	C	C	C	C	C	C	C	C	T	C	C	T	C	T	C	C	C	C	C	C	C	3
contig000014	8246	CDS		BMD20_28470	rpoB	DNA-directed RNA polymerase subunit beta	Bmul_0241	A1140T	nonsyn	SNP	G	G	G	G	G	A	G	G	G	G	G	G	G	G	G	G	G	G	G	G	G	G	1
contig000014	19667	CDS		BMD20_28500	tuf	elongation factor Tu	Bmul_0247	R291R	syn	SNP	C	C	C	C	C	C	C	C	C	C	C	C	C	C	C	C	C	C	C	C	C	T	1
contig000014	27447	CDS		BMD20_28580		30S ribosomal protein S8	Bmul_0263	V20V	syn	SNP	C	C	C	C	C	C	C	C	C	C	C	C	C	T	C	C	C	C	C	T	T	C	3
contig000014	32057	CDS		BMD20_28625		30S ribosomal protein S13	Bmul_0272	K121E	nonsyn	SNP	A	A	A	A	A	A	A	A	A	A	A	A	A	A	A	G	G	A	G	A	A	A	3
contig000014	42271	CDS		BMD20_28675		cytochrome C biogenesis protein ResB	Bmul_0282	F659L	nonsyn	SNP	C	C	C	C	C	C	C	C	C	G	C	C	G	C	G	C	C	C	C	C	C	C	3
contig000014	62391	CDS		BMD20_28775		transposase	Bmul_0304	H52D	nonsyn	SNP	C	C	C	C	C	C	C	G	G	C	C	G	C	G	C	G	G	G	G	G	G	C	10
contig000014	62462	CDS		BMD20_28775		transposase	Bmul_0304	K75N	nonsyn	SNP	G	G	G	G	G	G	G	G	G	G	C	G	G	G	G	G	G	G	G	G	G	C	2
contig000014	63021	INT	220	BMD20_28780		glutamate synthase	Bmul_0305	-	-	SNP	A	A	A	A	A	A	G	A	A	A	A	A	A	A	A	A	A	A	A	A	A	A	1
contig000014	78835	CDS		BMD20_28820		cytochrome C biogenesis protein CcdA	Bmul_0313	P352P	syn	SNP	C	C	C	C	C	C	C	C	C	T	C	C	T	C	T	C	C	C	C	C	C	C	3
contig000014	111069	CDS		BMD20_29015		restriction endonuclease subunit R	-	G395S	nonsyn	SNP	G	G	G	G	G	G	G	G	G	A	G	G	G	G	G	G	G	G	G	G	G	G	1
contig000014	124326	CDS		BMD20_29080		EvpB family type VI secretion protein	Bmul_2929	T152A	nonsyn	SNP	A	A	A	A	A	A	A	A	A	A	A	A	A	A	A	A	A	A	A	A	A	G	1
contig000014	127025	CDS		BMD20_29095	tssF	type VI secretion protein	Bmul_2925	T154R	nonsyn	SNP	C	C	C	C	C	G	C	C	C	C	C	C	C	C	C	C	C	C	C	C	C	C	1
contig000014	128280	CDS		BMD20_29095	tssF	type VI secretion protein	Bmul_2925	D572D	syn	SNP	C	C	C	C	C	T	C	T	T	C	T	T	C	T	C	T	T	T	T	T	T	T	13
contig000014	131212	CDS		BMD20_29105		ATPase AAA	Bmul_2924	I568I	syn	SNP	T	T	T	T	T	A	T	T	T	T	T	T	T	T	T	T	T	T	T	T	T	T	1
contig000014	139321	CDS		BMD20_29125		type VI secretion protein VasK	Bmul_2907	Q2R	nonsyn	SNP	T	T	T	T	T	T	T	T	T	T	T	T	T	T	T	T	T	T	T	T	T	C	1
contig000014	143869	CDS		BMD20_29145		peptidase M1	Bmul_2903	W417R	nonsyn	SNP	A	A	A	A	A	A	A	A	A	A	A	A	A	A	A	A	A	A	A	A	A	G	1
contig000014	148523	INT						-	-	SNP	G	G	G	C	G	C	C	C	C	C	C	C	C	C	C	C	C	C	C	C	C	C	18
contig000014	165862	CDS		BMD20_29255		ABC transporter ATP-binding protein	Bmul_2881	G462D	nonsyn	SNP	C	C	C	C	C	C	C	C	C	C	C	C	C	C	C	C	C	C	C	C	C	T	1
contig000015	21092	INT						-	-	indel	-	-	-	-	-	-	-	-	-	-	-	-	-	-	-	-	-	-	-	-	-	C	1
contig000015	37682	CDS		BMD20_29620		hypothetical protein	-	Q85*	nonsyn	SNP	G	G	G	G	G	G	G	G	G	G	G	G	G	G	G	G	G	G	G	G	G	A	1
										SNP	0	8	6	20	17	36	30	37	45	38	45	48	36	50	39	46	53	54	53	70	60	215
										Total	0	11	9	23	21	42	35	48	61	45	54	59	42	62	48	56	67	71	67	86	72	240

## Sheet: indel_alignment
>1
GCACGCGCCGGAACTTCAGCTCCTCCGCATCGGGACGCCCAGCTCGCGAGCAGATGAAGACGAGAAGCGCAGGGGTCGGACGGCGACCGGCTGCGGCGCGCCGCCGGAGGAGACATCACGCGCCGCTCGAATAGGCGCTCCGGCGGCTGAAGGTCGGGGCAGCCG
>2
GCACGCGCCGGAACTTCAGCTCGGCTTCCTCCGCATCGGGACGCCCAGCTCGCGAGCAGATAAGACGAGAAGCGCCCGCAGGGGTCGGACGGCGACCGGCTGCGGCGCGCCCGCCGGAGGAGACATCACGCGCCGCTCGAATAGGCGCTCCGGCGGCTCGGGGCAGCCG
>3
GCACGCGCCGGAACTTCAGCTCGGCTTCCTCCGCATCGGGACGCCCAGCTCGCGAGCAGATAAGACGAGAAGCGCCCGCAGGGGTCGGACGGCGACCGGCTGCGGCGCGCCCGCCGGAGGAGACATCACGCGCCGCTCGAATAGGCGCTCCGGCGGCTCGGGGCAGCCG
>4
GCACGCGCCGGAACTTCAGCTCCTCCGCATCGGGACGCCCAGCTCGCGAGCAGATAAGACGAGAAGCGCCCGCACATCGAGGGGTCGGACGGCGACGGCTGCGGCGCGCCCGCCGGAGGAGACATGCACGCGCCGCTCGAATAGGCGCTCCGGCGGCTCGGGGCAGCCG
>5
GCACGCGCCGGAACTTCAGCTCCTCCGCATCGGGACGCCCAGCTCGCGAGCAGATAAGACGAGAAGCGCAGGGGTCGGACGGCGGCCGATACCGGCTGCGGCGCGCCCGCCGGAGGAGACATCACGCGCCGCTCGAATAGGGGCAGCCG
>6
GCACGCGCGGAACTTCAGCTCCTCCGCATCGGGACGCCCAGCTCGCGAGCAGATGAAGACGAGAAGCGCAGGGGTCGGACGGCGACGGCTGCGGCGCGCCCGCGGAGGAGACATGCACGCGCCGCTCGAATAGCGAAGGTCGGGGCAGCCG
>7
GCACGCGCCGGAACTTCAGCTCCTCCGCATCGGGACGCCCAGCTCGCGAGCAGATGAAGACGAGAAGCGCCCGCACATCGAGGGGTCGGACGGCGACGGCTGCGGCGCGCCCGCCGGAGGAGACATGCACGCGCCGCTCGAATAGGCGCTCCGGCGGCTGGCGCGGTGCGGCCCGGGGCAGCCG
>8
GCACGGCAGCCCGCGGAACTTCAGCTCCTCCGCATCGGCTCGCGTGAAGACGAGAAGCGCCCGCACATCGAACGGCTGCGGCGCGCCGCCGGAGGAGACATGCACGCGCCGCTCGAATAGAAGGTCGGGGCAGCCG
>9
GCACGCGCCGGAACTTCAGCTCCTCCGCATCGGGACGCCCAGCTCGCGAGCAGATGAAGACGAGAAGCGCCCGCACATCGAGGGGTCGGACGGCGACGGCTGCGGCGCGCCCGCCGGAGGAGACATGCACGCGCCGCTCGAATAGGCGCTCCGGCGGCTCGGGGCAGCCG
>10
GCACGGCAAGCAGGCAGCCCGCCGGAACTTCAGCTCCTCCGCATCGGGACGCCCAGCTCGCGAGCAGAGAAGACGAGAAGCGCCCGCAGGGGTCGGACGGCGACCGGCTCCGCCGGAGGAGACATCACGCGCCGCTCGAATACGGGGCCG
>11
GCACGCGCGGAACTTCAGCTCCTCCGCATCGGCTCGCGAGCAGATGAAGACGAGAAGCGCAACGGCTGCGGCGCGCGCCGGAGGAGACATCACGCGCCGCTCGAATAGAAGGTCGGGCGCAGCCG
>12
CGCGCCGCCCGACGGGAACTTCAGCTCCTCCGCATCGGCTCGCTGAAGACGAGAAGCGCAGGGGTCGGACGGCGCGGCTGCGGCGCGCCGCCGGAGGAGACATGCACGCGCCGCTCGAATAGGCGCTCCGGCGGCTGAAGGTCGGGGCAGCCG
>13
GCACGGCAGCCCGCCGGAACTTCAGCTCCTCCGCATCGGGACGCCCAGCTCGCGAGCAGATGAAGACGAGAAGCGCCCGCAGGGGTCGGACGGCGACCGGCTCCGCCGGAGGAGACATCACGCGCCGCTCGAATAGGCGCTCCGGCGGCTCGGGGCCG
>14
GCACGGCAAGCAGGCAAGCAGCGCGGAACTTCAGCTCCTCCGCATCGGCTCGCGTGAAGACGAGAAGCGCCCGCACATCGAGGGGTCGGACGGCGACGGCTGCGGCGCGCCCGCCGGAGGAGACATCACGAATAGGCGCTCCGGCGGCTGAAGGTCGGGGCAGCCATCGACATCGACG
>15
GCACGGCAGCCCGCCGGAACTTCAGCTCCTCCGCATCGGGACGCCCAGCATCGCGGAAGACGAGAAGCGCCCGCAGGGGTCGGACGGCGACCGGCTCCGCCGGAGGAGACATCACGCGCCGCTGGCGCTCCGGCGGCTCGGGGCCATCGACG
>16
GCACGCGCGGAACTTCAGCTCCTCCGCATCGGCTCGCGTGAAGACGAGAAGCGCCCGCACATCGAGGGGTCGGACGGCGACGGCTGCGGCGCGCCCGCCGGAGGAGACATCACGCGCCGCTCGAATAGGCGCTCCGGCGGCTGAAGGTCGGGGCAGCCG
>17
GCACGCGGGAACTTCAGCTCCTCCGCATCGGCTCGCGTGAAGACGAGAAGCGCCCGCACATCGAGGGGTCGGACGGCGACGCTGCGGCGCGCCCCCACGCGCCGCTCGAATAGGCGCTCCGGCGGCTGAAGGTCGGGGCAGCCG
>18
GCACGGCAAGCAGCGCGGAACTTCAGCTCCTCCGCATCGGCGTGTGATCGCTTGCTGGCCCGCACATCGAGGGGTCGGACGGCGACGGCTGCGGCGCGCTCGCCGGAGGAGACATCACGGCGACACGCGCCGCTCGAATAGGCGCTCCGGCGGCTCGGGGCAGCCATCGACG
>19
GCACGGCAAGCAGCGCGGAACTTCAGCTCCTCCGCATCGGCTCGCGTGAAGACGAGAAGCGCACATCGAGGGGTCGGACGGCGACGCTGCGGCGCGCCCCGCACGCGCCGCTCGAATAGGCGCTCCGGCGGCTGAAGGTCGGGCAGCCATCGACG
>20
GCACGCGCCACTCCTCCGCATCGGCTCGCGCGCTGATGAAGACGAGAAGCGCCCGCACATCGAGGGGTCGGACGGCGACCACGATGGCTGCGGCGCGCCCGCCGGAGGAGACATCACGCGCCGCTCGAATAGGCGCTCCGGCGGCTGAAGGTCGGGGCAGCCATCGA
>21
GCACGCGCGGAACTTCAGCTGCTCGCTGAAGACGAGAAGCGCCCGCACATCGAGGGGTCGGACGGCGACGGCTGCGGCGCGCAGCGCGCGCCGCCGGAGGAGACATCACGCGCCGCTCGAATAGGCGCTCCGGCGGCTGAAGGTCGGGCAGCCATCGACG
>22
GCACCCGGAACTTCAGCCCTCCGCATCGCTCGGGGGGGAGCAGATCGAAGACGAGAAGCGGGGTCGGACGGCGAGGCGGCGCGCCCGCGGAGGAGACATGGCGCGCCGCTCGTCGGCGAATAGGCGCTCCGGCGGCTGGAAGGTCGCACG

## Sheet: SNP_alignment
>1
TGCCGCCTGTAGGGCTGGCAACAGCGCACAACGGCCGACAGACGGACAAACGAAACGGCCACCAAGTCGTGGACCACCCACCGTCGTTGTGGGGATGTTCTGCGGGGAGCTTCTGCTGTTCAGACCGGGGAACAGGTCGTCCAGGGGGCGACACCCAATGAAACAAAATGCATTGCGCGTAGCGCGTGCCGGATGAGTGCAAAGCGCCATATACTGTGCACACGATGTTACTTCGCCCGCTCGAGGGCTGTAAGTCGGGCTCTGGGGGTCGCGCGACCATCCACGATCAAACCACACGGAGCCCAACCCCCGGCCCCCTCGAGACCCCCATCGCAAAAGCCCACGTACTGTAACGTCACGACGTGTGGCAGGGGCCACCGACACCTTAG
>2
TGCCGCCTGTAGGGCTGGCAACAGCGCACAACGGCCGACAGACGGACATACGAAACGGCCACCAAGTCGTGGACCACCCACCGTCGTTGTGGGGATGTTCTGCGGGGAGCTTCTGCTGTTCAGACCGGGGAACAGGTCGTCCAGGGGGCGACACCCAATGAAACAAAATGCATTGCGCGTAGCGCGTGCCGATGAATGCTATGCGCCATATACTGCACACACGATGTTACTTCACCCGCTCGAGGGCTGTACAGTCGGGCTCTGGGGGTCGCGCGACCATCCACGATCAAACCACACGGAGCCCAACCCCCGGCCCCCTCGAGACCCCCATCGCAAAAGCCCACGTACTGTAACGTCACGACGTGTGGCAGGGGCCACCGACACCTTAG
>3
TGCCGCCTGTAGGGCTGGCAACAGCGCACAACGGCCGACAGACGGACATACGAAACGGCCACCAAGTCGTGGACCACCCACCGTCGTTGTGGGGATGTTCTGCGGGGAGCTTCTGCTGTTCAGACCGGGGAACAGGTCGTCCAGGGGGCGACACCCAATGAAACAAAATGCATTGCGCGTAGCGCGTGCCGATGAGTGCAATGCGCCATATACTGTACACACGATGTTACTTCACCCGCTCGAGGGCTGTACAGTCGGGCTCTGGGGGTCGCGCGACCATCCACGATCAAACCACACGGAGCCCAACCCCCGGCCCCCTCGAGACCCCCATCCCAAAAGCCCACGTACTGTAACGTCACGACGTGTGGCAGGGGCCACCGACACCTTAG
>4
AGCCGCCTGTAGGGCTGGCAACACCGCACAACGGCCGACAGACGGATAAACGAAACGGCCACCAAGTTGTGGACAACCCACCGTCGTGTGGGGATGTTATGCGGGGAGCTTCTGCTGTTGAGATCGGGGAACAGGTCGTCCAGGAGGCGAGACCCAATGAAACAAAATGCATTGCGCATAGCGCGTGCAGATGAGTCCAAAGCGCCATATACTGTACGAACGATGTTACTTGCCCGCTCGAGGGCTGTACAGTCGGGCTCTGAGGGTCGCGGCGACCATCCACGATCAAACCACACGGAGCCCAACCCCCGGCCCCCTCGAGACCCCCATCGCAAAAGCCCACGTACTGTAACGTCACGAAGTGTGGCAGGGGCCACCGACACCTTAC
>5
TGCCGCCTGTAGGGCTGGCAACAGCGCACAACGGCCGACATATGGACGTACGAAACGGCCACCAAGTCGTGGACCACCCACCGTCGTTGTGGGGATGTTCTGCGGGGAGCTTCTGCTGTTCAGACGGGGGAACAGGTCGTCCAGGGGGCGACACCCAATGAAACAAAATGCATTGCGCGTAGCGCGTGCCGATGAGTGCAATGCGCCATATACTGTACACATGATATTACTTCACCCGCTCGAGGGCTGTACAGTCGGGCTCTGGGCGTCGCGCGACCATCCACGATCAAACCACACGGAGCCCAACCCGGGTCCCCTCGAGACCCCCATCCCAAAAGCCCACGTACTGTAACGTCACGACATGTGGCAGGGGCCACCGACACCTTAG
>6
TGCCGCCTGTGGGGGTGTCAACACCGCACCACGGCCGACAGACGGATAAACGAAACGGTCAGCAAGTTCTGGAAAACCACCGTCGTTGTGGGAATGTTATGCGGTGAGCTTCTGCTGTTGAGACCCGGGAACAGGTCGTCCAGGAGGCGAGACCCAATGAAACAAAATCCATTGCGCGTAGCGCGTGCAGAATGAGTCCAAAGCGCCATATAGTGTACGAGCGATGTTACTTGCCCGCTCGAGGGCTGTACAGTCGGGCTCTGGGGGTGCGGCGACCATCCACGATCAAACCACACGGAGCCCAGCACCCCCGGCCCCATCGAGACCCCCATCGCAAAAGCCCACGGACTGTAACGTCACGACGTGTGGCAGTGACCACCGACAGTATAC
>7
TGCCGCCTGTAGAGCTGGCAACACCGCACAACGCCCGACAGACGGATAAACGAAACGGCCACCAAGTTGTGGACAACCCACCGTGGTTGTGGGGATGTTATGCGGGGAGCTTCTGCTGTTGAGATCGGGGAACGGGTCGTCCAGGAGGCAAGACCCAATGAAACAAAATGCATTGCGCATAGCCCGTGCAGGATGAGTCCAAAGCGCCATATACTGTACGAACCTTGTTACTTGCCCGCTCGAGGGCTGTACAGTCGGGCTCTGAGGGTCGCGGCGACCATCCACGATCAAACCACACGTAGCCCAACCCCCGGCCCCCTCGAGACCCCCATCGCAAAAGCCCACGTACTGTAATGTCACGACGTGTGGCAGGGGCCACCGGCACCTTAC
>8
TGCCGGCTGTAGGGCTGGGAACACCGCACAACGGCCGACAGACGGATAAACGAAACGGCCAGCAAGTTCTGGAAAACCACCGTCGTTGTGGGAATGTTATGCGGGGAGCTTCTGCTGTTGAGACCGAGGAACAGGTCGTCCAGGAGGCGAGACCCAATGAAACAAAATGCATTGCGCGTAGCGCATCCAGAATGAGCCCAAAGCGCCATATACTGTACGAGCGATGTTACTTGCCCGCTCGAGGGCTGTAAGTCGGGCTATGGGGGTCGCGGCGACCATCCACGATCAAACCACACGGAACCGAACCCCCGGCCCCCTCGAGACCCCCATCGCAAAAGCCCACGTACTGTAACCTCACGACGTGTGACACGGGCCACGGACACTTTAC
>9
AGCCGCCTGTAGGGCTGGCAACACCGCACAACGGCCGACAGACGGATAAACGAAACGGCCACCAAGTTGTGGACAACCCACCGTCGTTGTGGGGATGTTATGCGGGGAGCTTCTGCTGTTGAGATCGGGGAACAGGTCGTCCAGGAGGCGAGACCCAATGAAACAAAATGCATTGCGCATAGCGCGTGCAGGATGAGTCCAAAGCGCCATATACTGTACGAACGATGTTACTTGCCCGCTCGAGGGCTGTACAGTCGGGCTCTGAGGGTCGCGGCGACCATCCACGATCAAACCACACGGAGCCCAACCCCCGGCCCCCTCGAGACCCCCATCGCAAAAGCCCACGTACTGTAACGTCACGAAGTGTGGCAGGGGCCACCGACACCTTAC
>10
TGCCGCCTGTAGGGCTGGCAACACCGCACAACGGCCGACAGACGGATAAACGAAACGGCCACCAAGTTGTGTACAACCCACCGTCGTTGCGGGGCTGTTATGCGGGGAGCTTCTGCTGTTGAGACCGGGGAACAGGTTGTCCAGGAGGCGAGACCCAATGAAACAAAATGCATTGCGCGAGCGCGTGCAGGATGAGTCCAAAGCGCCCTATACTGCACGAACGATGTTACTTCGCCCGCTCGAGGGCTGTACAGTCGCGCTCTGGGGGTCGCCCGACCATCCACAATCAAACCACACGGAGCCCAACCACCGGCCCCCTCGAGACGCCCATCGTAAAAGCCCACGTACTGTAACGTCGCGACGTGTGGCGGGGGCCAGCGATACCTTAC
>11
TGCCGGCTGTAGGGCTGGGAACACCGCACAACGGCAGACAGACGGATAAACGAAACGGCCAGCAAGTTCTGGAAAATCACCGTCGTTGTGGGAATGTTATGCGGGGAGCTCCTGCTGTTGAGACCGAGGAACAGGTCGTCCAGGAGGCGAGACCCAATGAAACAAAATGTCTTGCGCGTGGCGCATCCAGAATGAGTCCAAAGCGCCATATACTGTACGAGCGATGTTACTTGCCCGTTCGAGGGCTGTAGTTGGGCTCTGGGGGTCACGCGACCATCCACGATCAAACCACACAGAACCGAACCCCCGGCCCCCTCGAGCACCCCCATCGCAAAAGCCCACGTACTGTGACGTCACGACGTGTGACACGGGCCACCCACACTTTAC
>12
TGCCGGCTGTAGGGCTAGGCACACCGCACAACCGCCGACAGACGGATAAACGAAACGGCCAGCAAATTCTGGAAAACCACCGTCGTTGTGGGAATGCTATGCGGGGAGCTTCTGGTGTTGAGACCGAGGGACAGGTCGTCTAGGAGGCCAAAATGCATTGCGCGTAGCGCATCCAGATTGAGTCCAAAGCCCTATATACTATACGAGCGATGTTCTTGCCCGCTCGAGAGCTGTAAGTCGGGCTCTGGGGGTCGCGGCGACCATCCACGATCAAACTACACGGAACCGAACCCCCGGCCCCCTCGAGGCCCCCATCGCAAAAGCCCACCTACTGTAACCTCACGACGTGTGACACGGGCCACGGACACTTTAC
>13
TGCCGCCTGTAGGGCTGGCAACACCGCACAACGGCCGACAGACGGATAAACGAAACGGCCACCAAGTTGTGTACAACCCACCGTCGTTGTGAGGCTGTTATGCGGGGAGCTTCTGCTGTTGAGACCGGGGAACAGGTTGTCCAGGAGGCGAGACCCAATGAAACAAAATGCATTGCGCGTAGCGCGTGCAGGATGAGTCCAAAGCGCCCTATACTGTACGAACGATGTTACTTCGCCCGCTCGAGGGCTGTACAGTCGCGCTCTGGGGGTCGCGCGACCATCCACAATCAAACCACACGGAGCCCAACCACCGGCCCTCTCGAGACGCCCATCGTAAAAGCCCACGTACTGTAACGTCGCGACGTGTCGCAGGGGCCAGCGATACCTTAC
>14
TGCAGGCTGTAAGCCTGGGAACACCGCACAGCGGCCAACAGACGAATAAACGAAACGGCCAGCAAGTTCTGGAAAACCACCGTCGTTGTGGGAATGTTATGCGGGGAGCTTCTGCTGTTGAGACCGAGGAACAGGTCGTCCAGGAGGCGAGACCCAATGAAACAAAATGCATTGCACGTAGCGCATCCAGAATAAGTCCAAAGCGCCATATACTGTAGGAGCGATGTTACTTGCCAGCTCAAGGGCTGTAAGTCCGGGCTCTGGGGGTCGCGCGACCATCCACGATCCAACCACACGGAACCGAACCCCCGGCACCCTCGACACCCCCATCGCAAAAGCCCACGTACTGTAACCTTACGACGTGTGACACGGGCTACGGACACTTTAC
>15
TGCCGCCTGTAGGGCTGGCAACACCGCACAACGGCCGACAGACGGATAAACGAAACGGCCACCGAGTTGTGTACAACCCACCGTCGTTGTGGGGCTGTTATGCGGGGTGCTTCTGCTGTTGAAGACCGGGGAACAGGTTGTCCAGGAGGCGAGACCCAATGAAACAAAATGCATTGCGCGAGCGCGTGCAGGATGAGTCCAAAGCGCCCTATACTGCACGAACGATGTTACTTCGCCCGCTCGAGGGCTGTACAGTCGCGCTCTGGGGGTCGCGCGACCATCCACAATCAAACCACACGGAGCCCAACCACCGGCCCTCTCGAGACGCTCATCGTAAAAGCCCACGTACTGTAGCGTCGCGACGTGTGGCAGGGGCCAGCGATACCTTAC
>16
TGCAGGCTGTAGGCCTGGGAACACCGCACAACGGCCGACAGACGGATAAACGAAACGGCCAGCAAGTTCTGGAAAACCACCGTCGTTGTGGGAATGTTATGCGGGGAGCTTCTGCTGTTGAGACCGAYGAACAGGTCGTCCAGGAGGCGAGACCCAATGAAACAAAATGCATGCACGTAGCGCATCCAGAATAAGTCCAAAGCGCCATATACTGTAGGAGCGATGTTACTTGCCCGCTCGAGGGCTGTAAGTCCGGGCTCTGGGGGTCGCGCGACCATCCACGATCCAACCACACGGAACCGAACCCCCGGCCCCCTCGACACCCCCATCGCAAAAGCCCACGTACTGTAACCTCACGACGTGTGACACGGGCCACGGACACTTTAC
>17
TGCAGGCTGTAGGCCTGGGAACACCGCACAACGGCCGACAGACGGATAAACGAAACGGCAGCAAGTTCTGGAAAACCACCGTCGTTGTGGGAATGTTATGCGGGAAGCTTCTGCTGTTGAGACCGAAGAACAGGCCGTCCAGGAGGCGAGACCCAATGAAACAAAATGCATTGCACGTAGCGCATCCAGAACAAGTCCAAAGCGCCATATACTGTAGGAGCGATGTTACTTGCCAGCTTGAGGCTGTAAGTCCGGTCTGGGGGTCGCGCGACTATCCACGATCCAACCACACGGAATCGAATCCCCGGCCCCCTCGACACCCCCATCGCAGGAGCCCACGTACTGTAACCTCACGACGTGTGACACGGGCCGCGGACACTTTAC
>18
TGCCGGCTGTAGGGCTGGGAACACCGAACAACGGCCGACAGACGGATAAACGAAACAGCCAGCAAGTTCTGGAAAACCACCGTCGTTGTGGGAATGTTATGCGGGGAGCTTCTGCTGTTGAAACCGAGTAACAAGTCGCAGGAGGAGACCCAATAAACAAAATGCATTGCGCGTAACGCATCCAGAATGAGTCCAAAGCGCCATATACTATACGAGCGATGTTACTTGCGCGCTTGAGGGCTGTAAGTTCGGGCTCTGGAGGTCGCGCGACCGTCGACGAGGCAACCACACGGAACCGAACCCCCGGCCCCCTCGAGAGCCCCACCGCAAAAGCCCACGTACTGTAACCTCACGACGGGTGAGACGAGCCACGGACACTTTAC
>19
TGCAGGCTGTAGGCCTGGGAACACCGCACAACGGCCGACAGACGGATAAACGAAACGGCCAGCAAGTTCCGGAAAACCACCGTCGTTGTGGGAATGTTATGCGGGAAGCTTCTGCTGTTGAGACCGAAGAACAGGCCGTCCAGGAGGCGAGACCCAATGAAACAAAATGCATTGCACGTAGCGCATCTAGAATAAGTCCAAAGCGCCATATACTGTAGGAGCGACGTTACTTGCCAGCTTGAGGCTGTAAGTCCGGTCTGGGGGTCGCGGCGGCCATCCACGATCCAACCACACGGAATCGAATCCCCGCCCCCTCGACACCCCCATCGCAGAAGCCCACGTACTGTAACCTCACGACGTGTGACACGGGCCGCGGACACTTTAC
>20
TCTAGGCTGTAGGCCTGGGAACACCGCACAGCGGCCAACAGACGGATAAACGAAACGGCCAGTAAGTTCTGGAAAACCACCGTCATTCTGGGAATATTATGCAGGGAGCTTCTGCTCTTGAGACCGAGTAACAGATCGTCCAATAGGCGAGACCCAATGAAGCAAAATGCAGTGCACGTAGCGCATCCAGAATAGGTCTAAAGCGCCATATACTGTAGGAGCGATGTTACTTGCCAGCTCATGGGCTGTAAGTCCGGGCTCTGGGGGTCGCGCAAGCATCCATGATCCAATCACACGGAACCGAACCCCCGGCCCCCTCCACACCTCCATCGCAAAAGCTCACGTACTGTAACCTCAACGTGTGACACGGGCTACGGACACTTTAC
>21
TGCAGGGTGTAGGCCTGGGAACACCGCACAGCGGACAACAGACAGATAAACGAAACGTCCAGCAAGTTCTGGAAAACCACCGTCGTTGTGGGAATGTTATGCGGGGAGCTTCTGCTGTTGAGACCGATGAACAGGTCTTCCAGGATGCCAAAATGCAGTGCACGTAGCGTATCCAGAATAGGTCCAAAGCGCCATATACTGTAGGAGCGATGTTACTTGCCAGCTCAAGGGCTGTAAGTCCGGGCTCTGGGGGTCGCGCGACCATCCACGATCCAACCACACGGAACCGAACCCCCGCCCCCGCGACACCCCATTAGCAAAAGCTCACGTACTGTAACCTCACGACGTGTGACACGGGCTACGGACACTTTAC
>22
TGCCAGCCACAGGGCCGGGAGTGCCGTAAAGGCCGCGTGGGCGGGTAAGGGGAGGCCGGCAGGCTCTAGGAAGCTGTTAGCGCCGTAGAAAGTCACATGAGCGACTTCACCGCCGGGGCCGAGGAGTAGGTCGTCCGGGAGGGGGGTGGTTGGGCGGGTATGGGGCGCATCATGTGTAGTGCACCCCAGAATGAGTCCAGAGTCACCGCCGCACGAGCGATGCCACCGTCATCCAAGGACGAGCCACGCCCGAGGGAACGTGTGGGGCCACTCGCGGTCAGGCCGTGGGGACTGGGCTCCCCCCTCCTTGGGACCCCCATCGCGAATCTGTGTGTGACAACGCCACGGCGTACGACACGGGTCACCCACGCTTCGC
