# Supplementary material for: Long-Term Evolution of Burkholderia multivorans during a Chronic Cystic Fibrosis Infection Reveals Shifting Forces of Selection
Source: mSystems. 2016 May 24;1(3):e00029-16. doi: 10.1128/mSystems.00029-16 (PMC5069766; doi:10.1128/mSystems.00029-16)
Supplement: Table S4 [file sys003162026st4.xlsx]

## Sheet: Mutantions at nodes
Table S4. First tab: mutations defining clades C1, C2, C3 and C4. Mutations are clustered by the nodes they define. Their classification according to cluster of orthologous groups (COGs) is also included. Second tab: list of polymorphic genes.
contig	position	Category (CDS=coding sequence, INT=intergenic)	bp upstream CDS	Gene locus (when intergenic: nucleotides upstream, if smaller than 600)	Gene name	Annotation	Homologue in B. multivorans ATCC 17616	Mutations found (if CDS)	Type of mutation (effect in protein)	Type of mutation	BM1	BM2	BM3	BM5		BM4	BM7		BM10	BM13	BM15		BM6	BM11	BM22		BM8	BM12	BM9	BM14	BM16	BM17	BM18	BM19	BM20	BM21	Number of isolates with mutation	Mutations at branches	COG	(COG) Cellular process
contig000007	59157	CDS		BMD20_16520	fabD	ACP S-malonyltransferase	Bmul_2182	Y89H	nonsyn	SNP	G	A	A	A		A	A		A	A	A		A	A	A		A	A	A	A	A	A	A	A	A	A	21	C1-C4	COG0331	(I) Lipid metabolism
contig000011	544745	CDS		BMD20_24750	ftsK	cell division protein FtsK	Bmul_0956	-	76 aa insertion	indel	-	228-bp insertion	228-bp insertion	228-bp insertion		228-bp insertion	228-bp insertion		228-bp insertion	228-bp insertion	228-bp insertion		228-bp insertion	228-bp insertion	228-bp insertion		228-bp insertion	228-bp insertion	228-bp insertion	228-bp insertion	228-bp insertion	228-bp insertion	228-bp insertion	228-bp insertion	228-bp insertion	228-bp insertion	21	C1-C4	COG1674	(D) Cell division and chromosome partitioning
contig000011	573748	INT	181	BMD20_24880		DNA-binding regulatory protein, YebC/PmpR family	Bmul_0984	-	-	SNP	G	C	C	C		C	C		C	C	C		C	C	C		C	C	C	C	C	C	C	C	C	C	21	C1-C4	COG0217	(K) Uncharacterized conserved protein (transcription and/or translation regulator)
contig000001	570303	CDS		BMD20_02495	rpfR	diguanylate cyclase/ phosphodiesterase (BDSF receptor)	Bmul_5122	E185D	nonsyn	SNP	G	G	G	G		C	C		C	C	C		C	C	C		C	C	C	C	C	C	C	C	C	C	18	C2-C4	COG5001	(T) Signal transduction mechanisms
contig000001	979470	CDS		BMD20_04285	accD	acetyl COA carboxylase, carboxyl transferase subunit beta	Bmul_4619	T240M	nonsyn	SNP	C	C	C	C		T	T		T	T	T		T	T	T		T	T	T	T	T	T	T	T	T	T	18	C2-C4	COG0777	(I) Lipid metabolism
contig000003	8420	CDS		BMD20_05445		transcriptional regulator/2-aminoadipate aminotransferase	Bmul_4436	A362A	syn	SNP	C	C	C	C		T	T		T	T	T		T	T	T		T	T	T	T	T	T	T	T	T	T	18	C2-C4	COG1167	(K) Transcription / Amino acid transport and metabolism
contig000003	157312	CDS		BMD20_06065		two component heavy metal response transcriptional regulator	Bmul_4315	E229D	nonsyn	SNP	C	C	C	C		A	A		A	A	A		A	A	A		A	A	A	A	A	A	A	A	A	A	18	C2-C4	COG0745	(T) Signal transduction mechanisms / Transcription
contig000003	802681	CDS		BMD20_08755		LysR transcriptional regulator	-	A24E	nonsyn	SNP	C	C	C	C		A	A		A	A	A		A	A	A		A	A	A	A	A	A	A	A	A	A	18	C2-C4	COG0583	(K) Transcription
contig000004	31207	CDS		BMD20_10060		DNA-binding protein	Bmul_3456	I228M	nonsyn	SNP	C	C	C	C		G	G		G	G	G		G	G	G		G	G	G	G	G	G	G	G	G	G	18	C2-C4	COG1167	(K) Transcription / Amino acid transport and metabolism
contig000005	321228	INT	16	BMD20_11660		OmpR-like response regulator	Bmul_1333	-	-	SNP	G	G	G	G		A	A		A	A	A		A	A	A		A	A	A	A	A	A	A	A	A	A	18	C2-C4	COG0745	(T) Signal transduction mechanisms / Transcription
contig000005	926423	CDS		BMD20_14360		ABC transporter permease	Bmul_1680	P12T	nonsyn	SNP	C	C	C	C		A	A		A	A	A		A	A	A		A	A	A	A	A	A	A	A	A	A	18	C2-C4	COG0765	(E) Amino acid transport and metabolism
contig000005	1006203	CDS		BMD20_14695	emrA	multidrug resistance efflux pump membrane protein	Bmul_1751	Q97H	nonsyn	SNP	G	G	G	G		C	C		C	C	C		C	C	C		C	C	C	C	C	C	C	C	C	C	18	C2-C4	COG1566	(V) Defense mechanisms
contig000007	61609	INT	9	BMD20_16530	plsX	glycerol-3-phosphate acyltransferase	Bmul_2184	-	-	SNP	A	A	A	A		G	G		G	G	G		G	G	G		G	G	G	G	G	G	G	G	G	G	18	C2-C4	COG0416	(I) Lipid metabolism
contig000007	61610	INT	10	BMD20_16530	plsX	glycerol-3-phosphate acyltransferase	Bmul_2184	-	-	SNP	C	C	C	C		A	A		A	A	A		A	A	A		A	A	A	A	A	A	A	A	A	A	18	C2-C4	COG0416	(I) Lipid metabolism
contig000014	148523	INT						-	-	SNP	G	G	G	G		C	C		C	C	C		C	C	C		C	C	C	C	C	C	C	C	C	C	18	C2-C4
contig000008	2721	CDS		BMD20_17700	wbiI	nucleoside-diphosphate sugar epimerases	Bmul_2504	-	frameshift	indel	C	C	C	C		-	-		C	C	C		-	-	-		-	-	-	-	-	-	-	-	-	-	15	C1 and C3	COG1086	(M) Cell envelope biogenesis, outer membrane / Carbohydrate transport and metabolism
contig000002	4890	CDS		BMD20_05175		amino acid ABC transporter substrate-binding protein	Bmul_4492	Q152H	nonsyn	SNP	C	C	C	C		C	C		C	C	C		G	G	G		G	G	G	G	G	G	G	G	G	G	13	C3	COG0683	(E) Amino acid transport and metabolism
contig000003	10611	INT	29	BMD20_05455		cytochrome B6	Bmul_4434	-	-	SNP	G	G	G	G		G	G		G	G	G		C	C	C		C	C	C	C	C	C	C	C	C	C	13	C3	COG1858	(P) Inorganic ion transport and metabolism
contig000003	222351	CDS	80	BMD20_06350		ornithine cyclodeaminase	Bmul_4263	-	frameshift	indel	C	C	C	C		C	C		C	C	C		-	-	-		-	-	-	-	-	-	-	-	-	-	13	C3	COG2423	(E) Amino acid transport and metabolism
contig000003	592243	INT	63	BMD20_07875		hypothetical protein	Bmul_3958	-	-	SNP	G	G	G	G		G	G		G	G	G		A	A	A		A	A	A	A	A	A	A	A	A	A	13	C3	-	-
contig000005	926957	CDS		BMD20_14360		ABC transporter permease	Bmul_1680	A190T	nonsyn	SNP	G	G	G	G		G	G		G	G	G		A	A	A		A	A	A	A	A	A	A	A	A	A	13	C3	COG0765	(E) Amino acid transport and metabolism
contig000007	61628	INT	28	BMD20_16530	plsX	glycerol-3-phosphate acyltransferase	Bmul_2184	-	-	SNP	A	A	A	A		A	A		A	A	A		G	G	G		G	G	G	G	G	G	G	G	G	G	13	C3	COG0416	(I) Lipid metabolism
contig000014	128280	CDS		BMD20_29095	tssF	type VI secretion protein	Bmul_2925	D572D	syn	SNP	C	C	C	C		C	C		C	C	C		T	T	T		T	T	T	T	T	T	T	T	T	T	13	C3	COG3519	(U) Intracellular trafficking, secretion, and vesicular transport]
contig000001	93116	CDS		BMD20_00405		porin Gram-negative type	Bmul_3342	Y223*	nonsyn	SNP	C	C	C	C		C	C		C	C	C		C	G	G		G	G	G	G	G	G	G	G	G	G	12	C3(-BM6)	COG3203	(M) Cell envelope biogenesis, outer membrane
contig000001	336941	CDS		BMD20_01385		LysR family transcriptional regulator	Bmul_5316	H81D	nonsyn	SNP	C	C	C	C		C	C		C	C	C		C	G	G		G	G	G	G	G	G	G	G	G	G	12	C3(-BM6)	COG0583	(K) Transcription
contig000003	156322	CDS		BMD20_06060		signal transduction histidine kinase	Bmul_4316	D328Y	nonsyn	SNP	C	C	C	C		C	C		C	C	C		C	A	A		A	A	A	A	A	A	A	A	A	A	12	C3(-BM6)	COG0642	(T) Signal transduction
contig000003	771018	CDS		BMD20_08615	bcscC	type III secretion system protein	Bmul_3739	203WAS	3 aa deletion	indel	GGACGCCCA	GGACGCCCA	GGACGCCCA	GGACGCCCA		GGACGCCCA	GGACGCCCA		GGACGCCCA	GGACGCCCA	GGACGCCCA		GGACGCCCA	---------	---------		---------	---------	---------	---------	---------	---------	---------	---------	---------	---------	12	C3(-BM6)	COG1450	(N) Cell motility and secretion / Intracellular trafficking and secretion
contig000005	85765	CDS		BMD20_10585	fixL	two-component regulatory system, sensor histidine kinase	Bmul_1132	T353M	nonsyn	SNP	G	G	G	G		G	G		G	G	G		G	A	A		A	A	A	A	A	A	A	A	A	A	12	C3(-BM6)	COG4191	(T) Signal transduction mechanisms
contig000005	761444	CDS		BMD20_13605		ATPase	Bmul_1537	V49A	nonsyn	SNP	G	G	G	G		G	G		G	G	G		G	A	A		A	A	A	A	A	A	A	A	A	A	12	C3(-BM6)	-	-
contig000005	810937	CDS		BMD20_13865	cobW	cobalamin biosynthesis protein CobW	Bmul_1583	R211P	nonsyn	SNP	G	G	G	G		G	G		G	G	G		G	C	C		C	C	C	C	C	C	C	C	C	C	12	C3(-BM6)	COG0523	(H) General function prediction only
contig000008	296663	CDS		BMD20_18995		hypothetical protein	Bmul_2776	-	frameshift	indel	C	C	C	C		C	C		C	C	C		C	-	-		-	-	-	-	-	-	-	-	-	-	12	C3(-BM6)	-	-
contig000011	119106	CDS		BMD20_22830		histidine triad (HIT) protein	Bmul_0565	H66R	nonsyn	SNP	G	G	G	G		G	G		G	G	G		G	A	A		A	A	A	A	A	A	A	A	A	A	12	C3(-BM6)	COG0537	(F) Nucleotide transport and metabolism / Carbohydrate transport and metabolism
contig000011	160113	INT	140	BMD20_23020		hypothetical protein	-	-	-	SNP	C	C	C	C		C	C		C	C	C		C	G	G		G	G	G	G	G	G	G	G	G	G	12	C3(-BM6)	-	-
contig000011	247881	INT	109	BMD20_23425		AraC family transcriptional regulator	Bmul_0686	-	-	indel	------	------	------	------		------	------		------	------	------		------	GAAGGT	GAAGGT		GAAGGT	GAAGGT	GAAGGT	GAAGGT	GAAGGT	GAAGGT	GAAGGT	GAAGGT	GAAGGT	GAAGGT	12	C3(-BM6)	COG4977	(K) Transcription
contig000012	673512	INT	114	BMD20_28155		LysR family transcriptional regulator	Bmul_6135	-	-	SNP	G	G	G	G		G	G		G	G	G		G	A	A		A	A	A	A	A	A	A	A	A	A	12	C3(-BM6)	COG0583	(K) Transcription
contig000012	697208	CDS		BMD20_28255		ProQ activator of osmoprotectant transporter proP	Bmul_6155	A184A	syn	SNP	G	G	G	G		G	G		G	G	G		G	C	C		C	C	C	C	C	C	C	C	C	C	12	C3(-BM6)	COG3109	(T) Signal transduction
contig000001	999533	CDS		BMD20_04355	bceU	acyltransferase	Bmul_4604	L72H	nonsyn	SNP	A	T	T	T		A	A		A	A	A		A	A	A		A	A	A	A	A	A	A	A	A	A	3	C1	COG0438	(M) Cell envelope biogenesis, outer membrane
contig000003	84452	CDS		BMD20_05740		Fis family transcriptional regulator	Bmul_4396	R257L	nonsyn	SNP	G	G	G	G		G	G		T	T	T		G	G	G		G	G	G	G	G	G	G	G	G	G	3	C4	COG2204	(T) Signal transduction mechanisms
contig000003	598052	CDS		BMD20_07910		AraC family transcriptional regulator	Bmul_3951	F248C	nonsyn	SNP	A	A	A	A		A	A		C	C	C		A	A	A		A	A	A	A	A	A	A	A	A	A	3	C4	COG2207	(K) Transcription
contig000005	300	INT	208	BMD20_10210		MerR family transcriptional regulator	Bmul_1060	-	-	SNP	G	G	G	G		G	G		A	A	A		G	G	G		G	G	G	G	G	G	G	G	G	G	3	C4	COG0789	(K) Transcription
contig000005	301	INT	207	BMD20_10210		MerR family transcriptional regulator	Bmul_1060	-	-	SNP	A	A	A	A		A	A		G	G	G		A	A	A		A	A	A	A	A	A	A	A	A	A	3	C4	COG0789	(K) Transcription
contig000005	312	INT	196	BMD20_10210		MerR family transcriptional regulator	Bmul_1060	-	-	indel	-	-	-	-		-	-		A	A	A		-	-	-		-	-	-	-	-	-	-	-	-	-	3	C4	COG0789	(K) Transcription
contig000005	155693	CDS		BMD20_10910	accA	acetyl-CoA carboxylase subunit alpha	Bmul_1205	A244V	nonsyn	SNP	C	C	C	C		C	C		T	T	T		C	C	C		C	C	C	C	C	C	C	C	C	C	3	C4	COG0825	(I) Lipid metabolism
contig000005	737511	CDS		BMD20_13505		Fis family transcriptional regulator	Bmul_1516	-	frameshift	indel	T	T	T	T		T	T		-	-	-		T	T	T		T	T	T	T	T	T	T	T	T	T	3	C4	COG3829	(K) Transcription / Signal transduction mechanisms
contig000005	926743	CDS		BMD20_14360		ABC transporter permease	Bmul_1680	-	frameshift	indel	G	-	-	-		G	G		G	G	G		G	G	G		G	G	G	G	G	G	G	G	G	G	3	C1	COG0765	(E) Amino acid transport and metabolism
contig000005	1070818	CDS		BMD20_14995	valS	valine-tRNA ligase	Bmul_1874	T84S	nonsyn	SNP	A	T	T	T		A	A		A	A	A		A	A	A		A	A	A	A	A	A	A	A	A	A	3	C1	COG0525	(J) Translation, ribosomal structure and biogenesis
contig000005	1232958	CDS		BMD20_15675	pstC	phosphate transporter permease subunit PstC	Bmul_2019	I88S	nonsyn	SNP	A	A	A	A		A	A		C	C	C		A	A	A		A	A	A	A	A	A	A	A	A	A	3	C4	COG0573	(P) Inorganic ion transport and metabolism
contig000008	5619	CDS		BMD20_17710	wbiG	NAD-dependent epimerase/dehydratase LPS	Bmul_2506	P170L	nonsyn	SNP	G	A	A	A		G	G		G	G	G		G	G	G		G	G	G	G	G	G	G	G	G	G	3	C1	COG0451	(M) Cell envelope biogenesis, outer membrane / Carbohydrate transport and metabolism
contig000008	246824	CDS		BMD20_18755		lipopolysaccharide-assembly family protein	Bmul_2731	-	3 aa deletion	indel	GCGGCGCGC	GCGGCGCGC	GCGGCGCGC	GCGGCGCGC		GCGGCGCGC	GCGGCGCGC		---------	---------	---------		GCGGCGCGC	GCGGCGCGC	GCGGCGCGC		GCGGCGCGC	GCGGCGCGC	GCGGCGCGC	GCGGCGCGC	GCGGCGCGC	GCGGCGCGC	GCGGCGCGC	GCGGCGCGC	GCGGCGCGC	GCGGCGCGC	3	C4	COG2980	(M) Cell envelope biogenesis, outer membrane
contig000009	35429	CDS		BMD20_19465		glucarate transporter	Bmul_0202	G193R	nonsyn	SNP	G	G	G	G		G	G		C	C	C		G	G	G		G	G	G	G	G	G	G	G	G	G	3	C4	COG2271	(G) Carbohydrate transport and metabolism
contig000010	216912	INT	393	BMD20_21545		curli production assembly protein CsgG	Bmul_2999	-	-	SNP	G	G	G	G		G	G		A	A	A		G	G	G		G	G	G	G	G	G	G	G	G	G	3	C4	COG1462	(M) Cell envelope biogenesis, outer membrane
contig000011	374035	CDS		BMD20_23980		ABC transporter permease	Bmul_0797	L196M	nonsyn	SNP	C	C	C	C		C	C		A	A	A		C	C	C		C	C	C	C	C	C	C	C	C	C	3	C4	COG0559	(E) Amino acid transport and metabolism
contig000011	558363	CDS		BMD20_24800		O-antigen polymerase family	Bmul_0969	L97	1 aa deletion	indel	GCA	GCA	GCA	GCA		GCA	GCA		---	---	---		GCA	GCA	GCA		GCA	GCA	GCA	GCA	GCA	GCA	GCA	GCA	GCA	GCA	3	C4	COG3307	(M) Cell envelope biogenesis, outer membrane
contig000011	631914	CDS		BMD20_25170		NADH-quinone oxidoreductase subunit M	Bmul_1040	I266I	syn	SNP	C	C	C	C		C	C		T	T	T		C	C	C		C	C	C	C	C	C	C	C	C	C	3	C4	COG1008	(C)Energy production and conversion
contig000012	270	INT						-	-	SNP	A	A	A	A		A	A		G	G	G		A	A	A		A	A	A	A	A	A	A	A	A	A	3	C4	-
contig000012	271	INT						-	-	SNP	G	G	G	G		G	G		A	A	A		G	G	G		G	G	G	G	G	G	G	G	G	G	3	C4	-	-
contig000012	285	INT						-	-	SNP	A	A	A	A		A	A		G	G	G		A	A	A		A	A	A	A	A	A	A	A	A	A	3	C4	-	-
contig000012	534353	CDS		BMD20_27505		MFS transporter	Bmul_6043	Y24H	nonsyn	SNP	A	A	A	A		A	A		G	G	G		A	A	A		A	A	A	A	A	A	A	A	A	A	3	C4	COG2814	(G) Carbohydrate transport and metabolism
contig000014	7230	CDS		BMD20_28470	rpoB	DNA-directed RNA polymerase subunit beta	Bmul_0241	A801V	nonsyn	SNP	C	C	C	C		C	C		T	T	T		C	C	C		C	C	C	C	C	C	C	C	C	C	3	C4	COG0085	(K) Transcription
contig000014	42271	CDS		BMD20_28675		cytochrome C biogenesis protein ResB	Bmul_0282	F659L	nonsyn	SNP	C	C	C	C		C	C		G	G	G		C	C	C		C	C	C	C	C	C	C	C	C	C	3	C4	COG1333	(O) Posttranslational modification, protein turnover, chaperones
contig000014	78835	CDS		BMD20_28820		cytochrome C biogenesis protein CcdA	Bmul_0313	P352P	syn	SNP	C	C	C	C		C	C		T	T	T		C	C	C		C	C	C	C	C	C	C	C	C	C	3	C4	COG0665	(E) Amino acid transport and metabolism
contig000005	83171	CDS		BMD20_10575		methenyltetrahydrofolate cyclohydrolase	Bmul_1130	D88N	nonsyn	SNP	C	C	C	C		T	T		C	C	C		C	C	C		C	C	C	C	C	C	C	C	C	C	2	C2	COG0190	(H) Coenzyme metabolism
contig000005	730636	CDS		BMD20_13475		spermidine/putrescine ABC transporter ATPase subunit	Bmul_1510	D279N	nonsyn	SNP	G	G	G	G		A	A		G	G	G		G	G	G		G	G	G	G	G	G	G	G	G	G	2	C2	COG3842	(E) Amino acid transport and metabolism
contig000009	95118	CDS		BMD20_19755		tetratricopeptide repeat protein	-	P455L	nonsyn	SNP	G	G	G	G		A	A		G	G	G		G	G	G		G	G	G	G	G	G	G	G	G	G	2	C2	COG0457	(R) General function prediction only

## Sheet: All polymorphic genes
Table S4. List of polymorphic genes.
contig	position	Category (CDS=coding sequence, INT=intergenic)	bp upstream CDS	Gene locus (when intergenic: nucleotides upstream, if smaller than 600)	Gene name	Annotation	COG	Homologue in B. multivorans ATCC 17616	Mutations found (if CDS)	Type of mutation (effect in protein)	Type of mutation	BM1	BM2	BM3	BM4	BM5	BM6	BM7	BM8	BM9	BM10	BM11	BM12	BM13	BM14	BM15	BM16	BM17	BM18	BM19	BM20	BM21	BM22
contig000001	5893	CDS		BMD20_00035		phosphonate ABC transporter ATP-binding protein	E	Bmul_3424	R352G	nonsyn	SNP	G	G	G	G	G	G	G	G	G	G	G	G	G	G	G	G	G	G	G	C	G	G
contig000001	5894	CDS		BMD20_00035		phosphonate ABC transporter ATP-binding protein	E	Bmul_3424	A351A	syn	SNP	C	C	C	C	C	C	C	C	C	C	C	C	C	C	C	C	C	C	C	T	C	C
contig000001	584047	CDS		BMD20_02560		molecular chaperone DnaK	O	Bmul_5108	R315R	syn	SNP	C	C	C	C	C	C	C	C	A	C	C	C	C	C	C	C	C	A	C	C	C	C
contig000001	584859	CDS		BMD20_02560		molecular chaperone DnaK	O	Bmul_5108	E586G	nonsyn	SNP	A	A	A	A	A	A	A	A	A	A	A	A	A	A	A	A	A	A	A	A	A	G
contig000001	949814	INT	9	BMD20_04140		succinate dehydrogenase	C	Bmul_4648	-	-	SNP	G	G	G	G	T	G	G	G	G	G	G	G	G	G	G	G	G	G	G	G	G	G
contig000001	949878	CDS		BMD20_04140		succinate dehydrogenase	C	Bmul_4648	D19G	nonsyn	SNP	A	A	A	A	A	A	A	A	A	A	A	A	A	A	A	A	A	A	A	A	A	G
contig000001	978950	CDS		BMD20_04285	accD	acetyl COA carboxylase, carboxyl transferase subunit beta	I	Bmul_4619	A67T	nonsyn	SNP	G	G	G	G	G	G	G	G	G	G	G	G	G	G	G	G	G	G	G	G	A	G
contig000001	979153	CDS		BMD20_04285	accD	acetyl COA carboxylase, carboxyl transferase subunit beta	I	Bmul_4619	M134I	nonsyn	SNP	G	G	G	G	G	G	G	G	G	G	G	G	G	A	G	G	G	G	G	G	G	G
contig000001	979362	CDS		BMD20_04285	accD	acetyl COA carboxylase, carboxyl transferase subunit beta	I	Bmul_4619	D204G	nonsyn	SNP	A	A	A	A	A	A	A	A	A	A	A	A	A	A	A	A	A	A	A	A	A	G
contig000001	979470	CDS		BMD20_04285	accD	acetyl COA carboxylase, carboxyl transferase subunit beta	I	Bmul_4619	T240M	nonsyn	SNP	C	C	C	T	C	T	T	T	T	T	T	T	T	T	T	T	T	T	T	T	T	T
contig000001	998778	CDS		BMD20_04355	bceU	acyltransferase	G	Bmul_4604	-	frameshift	indel	-	-	-	-	-	-	-	-	-	-	-	-	-	-	-	-	-	-	-	-	-	C
contig000001	999533	CDS		BMD20_04355	bceU	acyltransferase	G	Bmul_4604	L72H	nonsyn	SNP	A	T	T	A	T	A	A	A	A	A	A	A	A	A	A	A	A	A	A	A	A	A
contig000001	1010263	CDS		BMD20_04405		selenocysteine synthase	E	Bmul_4593	D108G	nonsyn	SNP	A	A	A	A	A	A	A	A	A	A	A	A	A	A	A	A	A	A	A	A	A	G
contig000001	1010698	CDS		BMD20_04405		selenocysteine synthase	E	Bmul_4593	-	frameshift	indel	CG	CG	CG	CG	CG	CG	CG	CG	CG	CG	CG	CG	CG	CG	CG	CG	CG	CG	CG	CG	CG	--
contig000003	72696	CDS		BMD20_05700		alpha/beta hydrolase	-	Bmul_4405	T192A	nonsyn	SNP	A	A	A	A	A	A	A	A	A	A	A	A	A	A	A	A	A	A	A	A	A	G
contig000003	73785	CDS		BMD20_05700		alpha/beta hydrolase	-	Bmul_4405	D555N	nonsyn	SNP	G	G	G	G	G	G	G	G	G	G	G	G	G	G	G	G	G	G	G	G	G	A
contig000003	347812	CDS		BMD20_06895		GntR family transcriptional regulator	K	Bmul_4152	A72T	nonsyn	SNP	G	G	G	G	G	G	G	G	G	G	G	G	G	G	G	G	G	G	G	G	G	A
contig000003	348256	CDS		BMD20_06895		GntR family transcriptional regulator	K	Bmul_4152	A220T	nonsyn	SNP	G	G	G	G	G	G	G	G	G	G	G	G	G	G	G	G	G	G	G	G	G	A
contig000003	424253	CDS		BMD20_07145		hypothetical protein	S	Bmul_4111	Q694R	nonsyn	SNP	T	T	T	T	T	T	T	T	T	T	T	T	T	T	T	T	T	T	T	T	T	C
contig000003	425601	CDS		BMD20_07145		hypothetical protein	S	Bmul_4111	S245G	nonsyn	SNP	T	T	T	T	T	T	T	T	T	T	T	T	T	T	T	T	T	T	T	T	T	C
contig000003	426224	CDS		BMD20_07145		hypothetical protein	S	Bmul_4111	A37G	nonsyn	SNP	G	G	G	G	G	G	G	G	G	G	G	G	G	G	G	G	G	G	G	C	G	G
contig000003	857681	CDS		BMD20_08960		patatin	R	Bmul_3684	G342D	nonsyn	SNP	G	G	G	G	G	G	G	G	G	G	G	G	G	G	G	G	G	G	G	A	G	G
contig000003	858388	CDS		BMD20_08960		patatin	R	Bmul_3684	G578S	nonsyn	SNP	G	G	G	G	G	G	G	G	G	G	G	G	G	G	G	G	G	G	G	G	G	A
contig000005	300	INT	208	BMD20_10210		MerR family transcriptional regulator	K	Bmul_1060	-	-	SNP	G	G	G	G	G	G	G	G	G	A	G	G	A	G	A	G	G	G	G	G	G	G
contig000005	301	INT	207	BMD20_10210		MerR family transcriptional regulator	K	Bmul_1060	-	-	SNP	A	A	A	A	A	A	A	A	A	G	A	A	G	A	G	A	A	A	A	A	A	A
contig000005	312	INT	196	BMD20_10210		MerR family transcriptional regulator	K	Bmul_1060	-	-	indel	-	-	-	-	-	-	-	-	-	A	-	-	A	-	A	-	-	-	-	-	-	-
contig000005	85028	CDS		BMD20_10585	fixL	two-component regulatory system, sensor histidine kinase	T	Bmul_1132	E599Q	nonsyn	SNP	C	C	C	C	G	C	C	C	C	C	C	C	C	C	C	C	C	C	C	C	C	C
contig000005	85625	CDS		BMD20_10585	fixL	two-component regulatory system, sensor histidine kinase	T	Bmul_1132	R400G	nonsyn	SNP	G	G	G	G	G	C	G	G	G	G	G	G	G	G	G	G	G	G	G	G	G	G
contig000005	85765	CDS		BMD20_10585	fixL	two-component regulatory system, sensor histidine kinase	T	Bmul_1132	T353M	nonsyn	SNP	G	G	G	G	G	G	G	A	A	G	A	A	G	A	G	A	A	A	A	A	A	A
contig000005	97128	INT	53	BMD20_10620		Fe-S oxidoreductase	C	Bmul_1139	-	-	SNP	G	G	G	G	G	G	G	G	G	G	G	G	G	G	G	T	A	G	A	G	T	G
contig000005	97148	INT	33	BMD20_10620		Fe-S oxidoreductase	C	Bmul_1139	-	-	SNP	G	G	G	G	G	G	G	G	G	G	G	G	G	G	G	G	G	T	G	T	G	G
contig000005	155140	CDS		BMD20_10910	accA	acetyl-CoA carboxylase subunit alpha	I	Bmul_1205	V60L	nonsyn	SNP	G	G	G	G	G	G	G	G	C	G	G	G	G	G	G	G	G	G	G	G	G	G
contig000005	155320	CDS		BMD20_10910	accA	acetyl-CoA carboxylase subunit alpha	I	Bmul_1205	D120N	nonsyn	SNP	G	G	G	G	G	G	G	G	G	G	G	G	G	G	G	G	G	G	G	A	G	G
contig000005	155485	CDS		BMD20_10910	accA	acetyl-CoA carboxylase subunit alpha	I	Bmul_1205	S175P	nonsyn	SNP	T	T	T	T	T	T	T	T	T	T	T	T	T	T	T	T	C	T	C	T	T	T
contig000005	155693	CDS		BMD20_10910	accA	acetyl-CoA carboxylase subunit alpha	I	Bmul_1205	A244V	nonsyn	SNP	C	C	C	C	C	C	C	C	C	T	C	C	T	C	T	C	C	C	C	C	C	C
contig000005	320725	CDS		BMD20_11660		OmpR-like response regulator	T	Bmul_1333	P163M	nonsyn	SNP	G	G	G	G	G	G	G	G	G	G	G	G	G	G	G	G	G	G	G	A	G	G
contig000005	320726	CDS		BMD20_11660		OmpR-like response regulator	T	Bmul_1333	P163M	nonsyn	SNP	G	G	G	G	G	G	G	G	G	G	G	G	G	G	G	G	G	G	G	T	G	G
contig000005	321228	INT	16	BMD20_11660		OmpR-like response regulator	T	Bmul_1333	-	-	SNP	G	G	G	A	G	A	A	A	A	A	A	A	A	A	A	A	A	A	A	A	A	A
contig000005	369182	CDS		BMD20_11860		acetate permease	-	-	V459V	syn	SNP	A	A	A	A	A	A	A	A	A	A	A	-	A	A	A	A	A	A	A	A	-	G
contig000005	369339	CDS		BMD20_11860		acetate permease	-	-	-	frameshift	indel	-	-	-	-	-	-	-	-	-	-	-	-	-	-	-	-	-	-	-	-	-	G
contig000005	387389	CDS		BMD20_11950		ABC transporter substrate-binding protein	-	-	Y129C	nonsyn	SNP	A	A	A	A	A	A	A	A	A	A	A	-	A	A	A	A	A	A	A	A	-	G
contig000005	388195	CDS		BMD20_11950		ABC transporter substrate-binding protein	-	-	P398S	nonsyn	SNP	C	C	C	C	C	C	C	C	C	C	C	-	C	C	C	C	C	C	C	C	-	T
contig000005	432060	CDS		BMD20_12120		fatty acid desaturase	-	-	G232D	nonsyn	SNP	C	C	C	C	C	C	C	C	C	C	C	-	C	C	C	C	C	C	C	C	-	T
contig000005	432775	INT	21	BMD20_12120		fatty acid desaturase	-	-	-	-	SNP	A	A	A	A	A	A	A	A	A	A	A	-	A	A	A	A	A	A	A	A	-	G
contig000005	663911	CDS		BMD20_13190	hfq	protein hfq	R	Bmul_1468	D10A	nonsyn	SNP	A	A	A	A	A	A	A	A	A	A	C	A	A	A	A	A	A	A	A	A	A	A
contig000005	664063	CDS		BMD20_13190	hfq	protein hfq	R	Bmul_1468	S61A	nonsyn	SNP	T	T	T	T	T	T	T	T	T	T	T	T	T	T	T	T	T	T	T	G	G	T
contig000005	664120	CDS		BMD20_13190	hfq	protein hfq	R	Bmul_1468	*80Q	nonsyn	SNP	T	T	T	T	T	T	T	T	T	T	T	T	T	T	T	T	T	T	T	T	T	C
contig000005	737511	CDS		BMD20_13505		Fis family transcriptional regulator	K	Bmul_1516	-	frameshift	indel	T	T	T	T	T	T	T	T	T	-	T	T	-	T	-	T	T	T	T	T	T	T
contig000005	737539	CDS		BMD20_13505		Fis family transcriptional regulator	K	Bmul_1516	H113R	nonsyn	SNP	A	A	A	A	A	A	A	A	A	A	G	A	A	A	A	A	A	A	A	A	A	A
contig000005	737598	CDS		BMD20_13505		Fis family transcriptional regulator	K	Bmul_1516	E133K	nonsyn	SNP	G	G	G	G	G	G	G	G	G	G	G	G	G	G	G	G	G	A	G	G	G	G
contig000005	737616	CDS		BMD20_13505		Fis family transcriptional regulator	K	Bmul_1516	R139C	nonsyn	SNP	C	C	C	C	C	C	C	C	C	C	C	C	C	C	C	C	C	C	C	C	C	T
contig000005	737814	CDS		BMD20_13505		Fis family transcriptional regulator	K	Bmul_1516	V205L	nonsyn	SNP	G	G	G	G	G	G	C	G	G	G	G	G	G	G	G	G	G	G	G	G	G	G
contig000005	737833	CDS		BMD20_13505		Fis family transcriptional regulator	K	Bmul_1516	A211V	nonsyn	SNP	C	C	C	C	C	C	C	C	C	C	C	C	C	C	C	C	C	C	C	C	T	C
contig000005	926423	CDS		BMD20_14360		ABC transporter permease	E	Bmul_1680	P12T	nonsyn	SNP	C	C	C	A	C	A	A	A	A	A	A	A	A	A	A	A	A	A	A	A	A	A
contig000005	926743	CDS		BMD20_14360		ABC transporter permease	E	Bmul_1680	-	frameshift	indel	G	-	-	G	-	G	G	G	G	G	G	G	G	G	G	G	G	G	G	G	G	G
contig000005	926957	CDS		BMD20_14360		ABC transporter permease	E	Bmul_1680	A190T	nonsyn	SNP	G	G	G	G	G	A	G	A	A	G	A	A	G	A	G	A	A	A	A	A	A	A
contig000005	995570	CDS		BMD20_14665		dihydrolipoamide dehydrogenase	C	Bmul_1745	P456L	nonsyn	SNP	G	A	G	G	G	G	G	G	G	G	G	G	G	G	G	G	G	G	G	G	G	G
contig000005	996596	CDS		BMD20_14665		dihydrolipoamide dehydrogenase	C	Bmul_1745	K114R	nonsyn	SNP	T	T	T	T	T	T	T	C	T	T	T	T	T	T	T	T	T	T	T	T	T	T
contig000007	59030	CDS		BMD20_16520	fabD	ACP S-malonyltransferase	I	Bmul_2182	A131V	nonsyn	SNP	G	G	G	G	G	G	G	G	G	G	G	A	G	G	G	G	G	A	G	G	G	G
contig000007	59156	CDS		BMD20_16520	fabD	ACP S-malonyltransferase	I	Bmul_2182	Y89C	nonsyn	SNP	T	C	T	T	T	T	T	T	T	C	T	T	T	T	C	T	T	T	T	T	T	C
contig000007	59157	CDS		BMD20_16520	fabD	ACP S-malonyltransferase	I	Bmul_2182	Y89H	nonsyn	SNP	G	A	A	A	A	A	A	A	A	A	A	A	A	A	A	A	A	A	A	A	A	A
contig000007	60598	CDS		BMD20_16530	plsX	glycerol-3-phosphate acyltransferase	I	Bmul_2184	V335L	nonsyn	SNP	C	C	C	C	C	C	C	C	C	C	C	C	C	G	C	G	G	C	G	G	G	C
contig000007	61609	INT	9	BMD20_16530	plsX	glycerol-3-phosphate acyltransferase	I	Bmul_2184	-	-	SNP	A	A	A	G	A	G	G	G	G	G	G	G	G	G	G	G	G	G	G	G	G	G
contig000007	61610	INT	10	BMD20_16530	plsX	glycerol-3-phosphate acyltransferase	I	Bmul_2184	-	-	SNP	C	C	C	A	C	A	A	A	A	A	A	A	A	A	A	A	A	A	A	A	A	A
contig000007	61628	INT	28	BMD20_16530	plsX	glycerol-3-phosphate acyltransferase	I	Bmul_2184	-	-	SNP	A	A	A	A	A	G	A	G	G	A	G	G	A	G	A	G	G	G	G	G	G	G
contig000007	61645	INT	45	BMD20_16530	plsX	glycerol-3-phosphate acyltransferase	I	Bmul_2184	-	-	SNP	C	C	C	C	T	C	C	C	C	C	C	C	C	C	C	C	C	C	C	C	C	C
contig000007	61646	INT	46	BMD20_16530	plsX	glycerol-3-phosphate acyltransferase	I	Bmul_2184	-	-	SNP	G	G	G	G	G	G	C	G	G	G	G	G	G	G	G	G	G	G	G	G	G	G
contig000007	114616	CDS		BMD20_16815		electron transfer flavoprotein subunit beta	C	Bmul_2241	V179V	syn	SNP	C	C	C	C	C	C	C	C	C	C	C	C	C	C	C	C	C	C	C	C	C	G
contig000007	115042	CDS		BMD20_16815		electron transfer flavoprotein subunit beta	C	Bmul_2241	A37A	syn	SNP	G	G	G	G	G	G	G	G	G	G	G	G	G	G	G	G	G	G	G	G	G	C
contig000007	115047	CDS		BMD20_16815		electron transfer flavoprotein subunit beta	C	Bmul_2241	V36I	nonsyn	SNP	C	C	C	C	C	C	C	C	C	C	C	C	C	C	C	C	C	C	C	C	C	T
contig000007	115255	CDS		BMD20_16820		electron transporter RnfB	C	Bmul_2242	V221V	syn	SNP	C	C	C	C	C	C	C	C	C	C	C	C	C	C	C	C	C	C	C	C	C	G
contig000007	115287	CDS		BMD20_16820		electron transporter RnfB	C	Bmul_2242	V211I	nonsyn	SNP	C	C	C	C	C	C	C	C	C	C	C	C	C	C	C	C	C	C	C	C	C	T
contig000007	184576	CDS		BMD20_17155	spoT	guanosine-3',5'-bis(diphosphate) 3'-pyrophosphohydrolase	-	Bmul_2399	-	2 aa insertion	indel	------	------	------	------	GCCGAT	------	------	------	------	------	------	------	------	------	------	------	------	------	------	------	------	------
contig000007	185013	CDS		BMD20_17155	spoT	guanosine-3',5'-bis(diphosphate) 3'-pyrophosphohydrolase	-	Bmul_2399	P506L	nonsyn	SNP	G	G	G	G	A	G	G	G	G	G	G	G	G	G	G	G	G	G	G	G	G	G
contig000008	63905	CDS		BMD20_17955		LysR family transcriptional regulator	K	Bmul_2548	-Y110	aa del	indel	ATC	ATC	ATC	ATC	ATC	ATC	ATC	ATC	---	ATC	ATC	ATC	ATC	ATC	ATC	ATC	ATC	ATC	ATC	ATC	ATC	ATC
contig000008	63986	CDS		BMD20_17955		LysR family transcriptional regulator	K	Bmul_2548	L137P	nonsyn	SNP	T	T	T	T	T	T	T	T	T	T	T	T	T	T	T	T	T	T	T	T	T	C
contig000008	64164	CDS		BMD20_17955		LysR family transcriptional regulator	K	Bmul_2548	Y196*	nonsyn	SNP	C	C	C	C	C	C	C	C	C	C	C	C	C	A	C	A	A	C	C	A	A	C
contig000008	167819	INT	422	BMD20_18410		hydroperoxidase	P	Bmul_2660	-	-	SNP	C	C	C	C	C	C	C	C	T	C	C	C	C	C	C	T	T	T	T	C	C	C
contig000008	167825	INT	428	BMD20_18410		hydroperoxidase	P	Bmul_2660	-	-	SNP	G	G	G	G	G	G	G	G	G	G	G	G	G	A	G	A	G	G	G	A	A	A
contig000008	181380	INT	63	BMD20_18470		paraquat-inducible protein A	S	Bmul_2672	-	-	SNP	A	A	A	A	A	A	A	A	A	A	A	A	A	A	A	A	A	A	A	T	A	A
contig000008	181869	CDS		BMD20_18470		paraquat-inducible protein A	S	Bmul_2672	-	frameshift	indel	G	G	G	G	G	G	G	G	G	G	G	G	G	G	G	G	-	G	-	G	G	G
contig000008	358861	CDS		BMD20_19290		long-chain fatty acid--CoA ligase	-	Bmul_2848	-	frameshift	indel	-	-	-	-	-	-	-	-	-	-	-	-	-	C	-	C	C	-	C	C	C	-
contig000008	358935	CDS		BMD20_19290		long-chain fatty acid--CoA ligase	-	Bmul_2848	-	frameshift	indel	-	-	-	-	-	-	-	-	-	-	-	-	-	-	-	-	-	T	-	-	-	-
contig000010	106364	INT	4	BMD20_20990		polyphosphate kinase	S	Bmul_3103	-	-	SNP	A	A	A	A	A	A	A	A	A	A	A	A	A	A	A	A	A	A	G	A	A	G
contig000010	106398	CDS		BMD20_20990		polyphosphate kinase	S	Bmul_3103	R11G	nonsyn	SNP	C	C	C	C	C	C	C	C	C	C	C	C	C	C	C	C	C	C	C	G	C	C
contig000010	106683	CDS		BMD20_20990		polyphosphate kinase	S	Bmul_3103	P106S	nonsyn	SNP	C	C	C	C	C	C	C	C	C	C	C	C	C	C	C	C	T	C	C	C	C	C
contig000010	106965	CDS		BMD20_20990		polyphosphate kinase	S	Bmul_3103	K200E	nonsyn	SNP	A	A	A	A	A	A	A	A	A	A	A	A	A	A	A	A	A	G	A	A	A	A
contig000010	262695	CDS		BMD20_21775		glyoxalase	R	Bmul_2953	*146C	nonsyn	SNP	T	T	T	T	T	T	T	T	T	T	T	T	T	T	T	T	T	G	T	T	T	T
contig000010	262696	CDS		BMD20_21775		glyoxalase	R	Bmul_2953	*146S	nonsyn	SNP	C	C	C	C	C	C	C	C	C	C	C	C	C	C	C	C	C	G	C	C	C	C
contig000011	380588	CDS		BMD20_24015		CDP-6-deoxy-delta-3,4-glucoseen reductase	-	Bmul_0805	E139Q	nonsyn	SNP	C	C	C	C	G	C	C	C	C	C	C	C	C	C	C	C	C	C	C	C	C	C
contig000011	380926	CDS		BMD20_24015		CDP-6-deoxy-delta-3,4-glucoseen reductase	-	Bmul_0805	-	frameshift	indel	C	C	C	C	-	C	C	C	C	C	C	C	C	C	C	C	C	C	C	C	C	C
contig000011	537142	CDS		BMD20_24740		glucoamylase	G	Bmul_0954	V581A	nonsyn	SNP	A	A	A	A	A	A	A	A	A	A	A	A	A	A	A	A	A	A	A	A	A	G
contig000011	537157	CDS		BMD20_24740		glucoamylase	G	Bmul_0954	S576W	nonsyn	SNP	G	G	G	G	G	G	G	G	G	G	G	G	G	C	G	C	C	G	C	C	C	G
contig000011	537308	CDS		BMD20_24740		glucoamylase	G	Bmul_0954	-	frameshift	indel	G	G	G	G	G	G	G	G	-	G	G	G	G	G	G	G	G	G	G	G	G	G
contig000011	537762	CDS		BMD20_24740		glucoamylase	G	Bmul_0954	-	frameshift	indel	-	-	-	-	-	-	-	-	-	-	C	-	-	-	-	-	-	-	-	-	-	-
contig000011	538011	CDS		BMD20_24740		glucoamylase	G	Bmul_0954	W292R	nonsyn	SNP	A	A	A	A	A	A	A	A	A	A	A	G	A	A	A	A	A	A	A	A	A	A
contig000011	538606	CDS		BMD20_24740		glucoamylase	G	Bmul_0954	I93M	nonsyn	SNP	C	C	C	C	C	C	C	C	C	C	C	C	C	C	C	C	C	G	C	C	C	C
contig000011	596190	CDS		BMD20_24990		TetR family transcriptional regulator	K	Bmul_1005	S41I	nonsyn	SNP	C	C	C	C	C	C	C	C	C	C	C	C	C	C	C	C	C	C	C	C	A	C
contig000011	596199	CDS		BMD20_24990		TetR family transcriptional regulator	K	Bmul_1005	M38K	nonsyn	SNP	A	A	A	A	A	A	A	A	A	A	A	A	A	A	A	A	A	A	A	A	T	A
contig000011	614067	INT	139	BMD20_25085		polynucleotide phosphorylase/polyadenylase	J	Bmul_1024	-	-	SNP	T	T	T	T	T	T	T	T	T	T	T	T	T	T	T	T	T	C	T	T	T	T
contig000011	614129	INT	77	BMD20_25085		polynucleotide phosphorylase/polyadenylase	J	Bmul_1024	-	-	SNP	C	C	C	C	C	C	C	C	C	C	C	C	C	C	C	C	C	C	C	C	A	C
contig000012	20355	CDS		BMD20_25355		histidine kinase	T	Bmul_5359	T7A	nonsyn	SNP	A	A	A	A	A	A	A	A	A	A	A	A	A	A	A	A	G	A	A	A	A	A
contig000012	21096	CDS		BMD20_25355		histidine kinase	T	Bmul_5359	I254F	nonsyn	SNP	A	A	A	A	A	A	A	A	A	A	A	A	A	A	A	A	A	A	A	A	A	T
contig000014	4463	INT	366	BMD20_28470	rpoB	DNA-directed RNA polymerase subunit beta	K	Bmul_0241	-	-	SNP	T	T	T	T	T	T	T	T	T	T	T	T	T	T	T	T	T	T	T	T	T	C
contig000014	7230	CDS		BMD20_28470	rpoB	DNA-directed RNA polymerase subunit beta	K	Bmul_0241	A801V	nonsyn	SNP	C	C	C	C	C	C	C	C	C	T	C	C	T	C	T	C	C	C	C	C	C	C
contig000014	8246	CDS		BMD20_28470	rpoB	DNA-directed RNA polymerase subunit beta	K	Bmul_0241	A1140T	nonsyn	SNP	G	G	G	G	G	A	G	G	G	G	G	G	G	G	G	G	G	G	G	G	G	G
contig000014	62391	CDS		BMD20_28775		transposase	L	Bmul_0304	H52D	nonsyn	SNP	C	C	C	C	C	C	C	G	G	C	C	G	C	G	C	G	G	G	G	G	G	C
contig000014	62462	CDS		BMD20_28775		transposase	L	Bmul_0304	K75N	nonsyn	SNP	G	G	G	G	G	G	G	G	G	G	C	G	G	G	G	G	G	G	G	G	G	C
contig000014	127025	CDS		BMD20_29095	tssF	type VI secretion protein	S	Bmul_2925	T154R	nonsyn	SNP	C	C	C	C	C	G	C	C	C	C	C	C	C	C	C	C	C	C	C	C	C	C
contig000014	128280	CDS		BMD20_29095	tssF	type VI secretion protein	S	Bmul_2925	D572D	syn	SNP	C	C	C	C	C	T	C	T	T	C	T	T	C	T	C	T	T	T	T	T	T	T
